# Supplementary material for: Analysis of silica dust monitoring results and prevention implications in industrial and mining enterprises of Sichuan Province, China (2021–2025)
Source: Front Public Health. 2026 Jun 5;14:1852867. doi: 10.3389/fpubh.2026.1852867 (PMC13279418; doi:10.3389/fpubh.2026.1852867)
Supplement: Supplementary file 1 [file Table_1.XLS]

## Sheet: 整理后
year	Enterprise Unique Identification ID	Industry Sector	Economic Zone	Enterprise Scale	Is CTWA qualified?	Detection method	Free Silica Content	CTWA
2021	ID0087	Machinery	Chengdu Plain	Small	yes	area sampling	36.8	0.39
2021	ID0087	Machinery	Chengdu Plain	Small	yes	area sampling	36.8	0.39
2021	ID0087	Machinery	Chengdu Plain	Small	yes	area sampling	42.4	0.14
2021	ID0087	Machinery	Chengdu Plain	Small	yes	area sampling	42.4	0.14
2021	ID0009	Mining	Southern Sichuan	Micro	no	area sampling	28.8	0.68
2021	ID0119	Machinery	Panxi	Small	yes	area sampling	16.7	0.6
2021	ID0148	Building Materials	Chengdu Plain	Micro	no	area sampling	18.1	0.65
2021	ID0148	Building Materials	Chengdu Plain	Micro	no	area sampling	18.1	0.65
2021	ID0094	Machinery	Chengdu Plain	Medium	no	area sampling	73.6	2.82
2021	ID0094	Machinery	Chengdu Plain	Medium	no	area sampling	73.6	2.82
2021	ID0094	Machinery	Chengdu Plain	Medium	no	area sampling	73.6	1.16
2021	ID0094	Machinery	Chengdu Plain	Medium	no	area sampling	73.6	1.16
2021	ID0094	Machinery	Chengdu Plain	Medium	no	area sampling	76.3	5.96
2021	ID0094	Machinery	Chengdu Plain	Medium	no	area sampling	76.3	5.96
2021	ID0135	Building Materials	Southern Sichuan	Micro	yes	area sampling	21.9	0.6
2021	ID0106	Machinery	Chengdu Plain	Small	yes	area sampling	49.3	0.29
2021	ID0106	Machinery	Chengdu Plain	Small	yes	area sampling	49.3	0.29
2021	ID0194	Metallurgy	Chengdu Plain	Small	no	area sampling	12.3	2.02
2021	ID0194	Metallurgy	Chengdu Plain	Small	no	area sampling	12.3	2.02
2021	ID0069	Machinery	Chengdu Plain	Small	yes	area sampling	27.8	0
2021	ID0069	Machinery	Chengdu Plain	Small	yes	area sampling	27.8	0
2021	ID0069	Machinery	Chengdu Plain	Small	yes	area sampling	41.4	0.2
2021	ID0069	Machinery	Chengdu Plain	Small	yes	area sampling	41.4	0.2
2021	ID0069	Machinery	Chengdu Plain	Small	yes	area sampling	32.8	0.3
2021	ID0069	Machinery	Chengdu Plain	Small	yes	area sampling	32.8	0.3
2021	ID0123	Building Materials	Northeastern Sichuan	Small	yes	area sampling	23.7	0.35
2021	ID0174	Building Materials	Southern Sichuan	Micro	yes	area sampling	22.4	0.26
2021	ID0208	Metallurgy	Chengdu Plain	Small	no	area sampling	71.7	0.58
2021	ID0208	Metallurgy	Chengdu Plain	Small	no	area sampling	71.7	0.58
2021	ID0208	Metallurgy	Chengdu Plain	Small	yes	area sampling	71.7	0.25
2021	ID0208	Metallurgy	Chengdu Plain	Small	yes	area sampling	71.7	0.25
2021	ID0208	Metallurgy	Chengdu Plain	Small	no	area sampling	98.4	0.44
2021	ID0208	Metallurgy	Chengdu Plain	Small	no	area sampling	98.4	0.44
2021	ID0115	Machinery	Chengdu Plain	Small	no	area sampling	98.4	0.35
2021	ID0115	Machinery	Chengdu Plain	Small	no	area sampling	98.4	0.35
2021	ID0049	Mining	Chengdu Plain	Micro	yes	area sampling	64.6	0.14
2021	ID0049	Mining	Chengdu Plain	Micro	yes	area sampling	64.6	0.14
2021	ID0049	Mining	Chengdu Plain	Micro	yes	area sampling	64.6	0.06
2021	ID0049	Mining	Chengdu Plain	Micro	yes	area sampling	64.6	0.06
2021	ID0049	Mining	Chengdu Plain	Micro	yes	area sampling	64.6	0.24
2021	ID0049	Mining	Chengdu Plain	Micro	yes	area sampling	64.6	0.24
2021	ID0049	Mining	Chengdu Plain	Micro	yes	area sampling	64.6	0.07
2021	ID0049	Mining	Chengdu Plain	Micro	yes	area sampling	64.6	0.07
2021	ID0009	Mining	Southern Sichuan	Micro	yes	area sampling	21.5	0.61
2021	ID0013	Mining	Southern Sichuan	Micro	yes	area sampling	43.35	0.54
2021	ID0008	Mining	Chengdu Plain	Micro	yes	area sampling	59.7	0.13
2021	ID0008	Mining	Chengdu Plain	Micro	yes	area sampling	59.7	0.13
2021	ID0008	Mining	Chengdu Plain	Micro	yes	area sampling	15.9	0.15
2021	ID0008	Mining	Chengdu Plain	Micro	yes	area sampling	15.9	0.15
2021	ID0008	Mining	Chengdu Plain	Micro	yes	area sampling	15.9	0.28
2021	ID0008	Mining	Chengdu Plain	Micro	yes	area sampling	15.9	0.28
2021	ID0008	Mining	Chengdu Plain	Micro	yes	area sampling	15.8	0.41
2021	ID0008	Mining	Chengdu Plain	Micro	yes	area sampling	15.8	0.41
2021	ID0171	Building Materials	Southern Sichuan	Small	yes	area sampling	14	0
2021	ID0143	Building Materials	Northeastern Sichuan	Micro	yes	area sampling	37.4	0.14
2021	ID0126	Building Materials	Northeastern Sichuan	Micro	yes	area sampling	29.6	0.2
2021	ID0126	Building Materials	Northeastern Sichuan	Micro	yes	area sampling	29.6	0.18
2021	ID0152	Building Materials	Northeastern Sichuan	Micro	yes	area sampling	38.1	0.16
2021	ID0152	Building Materials	Northeastern Sichuan	Micro	yes	area sampling	38.1	0.1
2021	ID0178	Building Materials	Northeastern Sichuan	Micro	yes	area sampling	22.9	0.32
2021	ID0166	Building Materials	Northeastern Sichuan	Small	yes	area sampling	42.77	0.38
2021	ID0199	Metallurgy	Chengdu Plain	Medium	yes	area sampling	16.1	0.07
2021	ID0199	Metallurgy	Chengdu Plain	Medium	yes	area sampling	16.1	0.07
2021	ID0199	Metallurgy	Chengdu Plain	Medium	yes	area sampling	48.6	0.06
2021	ID0199	Metallurgy	Chengdu Plain	Medium	yes	area sampling	48.6	0.06
2021	ID0192	Metallurgy	Chengdu Plain	Micro	yes	area sampling	28.1	0.22
2021	ID0192	Metallurgy	Chengdu Plain	Micro	yes	area sampling	28.1	0.22
2021	ID0192	Metallurgy	Chengdu Plain	Micro	yes	area sampling	28.1	0.13
2021	ID0192	Metallurgy	Chengdu Plain	Micro	yes	area sampling	28.1	0.13
2021	ID0090	Machinery	Chengdu Plain	Micro	yes	area sampling	15.9	0.35
2021	ID0090	Machinery	Chengdu Plain	Micro	yes	area sampling	15.9	0.35
2021	ID0090	Machinery	Chengdu Plain	Micro	yes	area sampling	43.6	0.31
2021	ID0090	Machinery	Chengdu Plain	Micro	yes	area sampling	43.6	0.31
2021	ID0090	Machinery	Chengdu Plain	Micro	yes	area sampling	43.6	0.31
2021	ID0090	Machinery	Chengdu Plain	Micro	yes	area sampling	43.6	0.31
2021	ID0236	Metallurgy	Chengdu Plain	Small	no	area sampling	31.8	0.79
2021	ID0236	Metallurgy	Chengdu Plain	Small	no	area sampling	31.8	0.79
2021	ID0067	Machinery	Chengdu Plain	Small	yes	area sampling	36.4	0.39
2021	ID0067	Machinery	Chengdu Plain	Small	yes	area sampling	36.4	0.39
2021	ID0067	Machinery	Chengdu Plain	Small	yes	area sampling	40.4	0.31
2021	ID0067	Machinery	Chengdu Plain	Small	yes	area sampling	40.4	0.31
2021	ID0067	Machinery	Chengdu Plain	Small	yes	area sampling	19.8	0.41
2021	ID0067	Machinery	Chengdu Plain	Small	yes	area sampling	19.8	0.41
2021	ID0067	Machinery	Chengdu Plain	Small	yes	area sampling	19.8	0.13
2021	ID0067	Machinery	Chengdu Plain	Small	yes	area sampling	19.8	0.13
2021	ID0097	Machinery	Chengdu Plain	Micro	yes	area sampling	43.6	0.5
2021	ID0097	Machinery	Chengdu Plain	Micro	yes	area sampling	43.6	0.5
2021	ID0097	Machinery	Chengdu Plain	Micro	no	area sampling	36	0.62
2021	ID0097	Machinery	Chengdu Plain	Micro	no	area sampling	36	0.62
2021	ID0097	Machinery	Chengdu Plain	Micro	yes	area sampling	34.9	0.27
2021	ID0097	Machinery	Chengdu Plain	Micro	yes	area sampling	34.9	0.27
2021	ID0097	Machinery	Chengdu Plain	Micro	no	area sampling	34.9	1.87
2021	ID0097	Machinery	Chengdu Plain	Micro	no	area sampling	34.9	1.87
2021	ID0085	Machinery	Chengdu Plain	Small	yes	area sampling	14.6	0.2
2021	ID0085	Machinery	Chengdu Plain	Small	yes	area sampling	14.6	0.2
2021	ID0085	Machinery	Chengdu Plain	Small	yes	area sampling	23.5	0.17
2021	ID0085	Machinery	Chengdu Plain	Small	yes	area sampling	23.5	0.17
2021	ID0085	Machinery	Chengdu Plain	Small	yes	area sampling	23.5	0.05
2021	ID0085	Machinery	Chengdu Plain	Small	yes	area sampling	23.5	0.05
2021	ID0085	Machinery	Chengdu Plain	Small	yes	area sampling	22.6	0.12
2021	ID0085	Machinery	Chengdu Plain	Small	yes	area sampling	22.6	0.12
2021	ID0150	Building Materials	Panxi	Micro	yes	area sampling	47.19	0
2021	ID0031	Mining	Southern Sichuan	Micro	yes	area sampling	55.42	0.29
2021	ID0098	Machinery	Southern Sichuan	Small	yes	area sampling	12.4	0.19
2021	ID0098	Machinery	Southern Sichuan	Small	yes	area sampling	12.4	0.27
2021	ID0098	Machinery	Southern Sichuan	Small	yes	area sampling	12.4	0.2
2021	ID0098	Machinery	Southern Sichuan	Small	yes	area sampling	12.4	0.27
2021	ID0172	Building Materials	Southern Sichuan	Micro	yes	area sampling	24.3	0
2021	ID0172	Building Materials	Southern Sichuan	Micro	yes	area sampling	24.3	0
2021	ID0091	Machinery	Southern Sichuan	Micro	no	area sampling	23.7	1.4
2021	ID0091	Machinery	Southern Sichuan	Micro	no	area sampling	23.7	1.4
2021	ID0091	Machinery	Southern Sichuan	Micro	yes	area sampling	23.7	0.2
2021	ID0091	Machinery	Southern Sichuan	Micro	yes	area sampling	23.7	0.2
2021	ID0091	Machinery	Southern Sichuan	Micro	yes	area sampling	23.7	0
2021	ID0091	Machinery	Southern Sichuan	Micro	yes	area sampling	23.7	0
2021	ID0083	Machinery	Southern Sichuan	Micro	yes	area sampling	22.3	0
2021	ID0083	Machinery	Southern Sichuan	Micro	yes	area sampling	22.3	0
2021	ID0083	Machinery	Southern Sichuan	Micro	no	area sampling	22.3	1.3
2021	ID0083	Machinery	Southern Sichuan	Micro	no	area sampling	22.3	1.3
2021	ID0083	Machinery	Southern Sichuan	Micro	no	area sampling	22.3	1
2021	ID0083	Machinery	Southern Sichuan	Micro	no	area sampling	22.3	1
2021	ID0083	Machinery	Southern Sichuan	Micro	no	area sampling	22.3	0.8
2021	ID0083	Machinery	Southern Sichuan	Micro	no	area sampling	22.3	0.8
2021	ID0034	Mining	Southern Sichuan	Micro	yes	area sampling	30.3	0.62
2021	ID0034	Mining	Southern Sichuan	Micro	yes	area sampling	30.3	0.62
2021	ID0034	Mining	Southern Sichuan	Micro	yes	area sampling	30.3	0.53
2021	ID0034	Mining	Southern Sichuan	Micro	yes	area sampling	30.3	0.53
2021	ID0034	Mining	Southern Sichuan	Micro	yes	area sampling	30.3	0.66
2021	ID0034	Mining	Southern Sichuan	Micro	yes	area sampling	30.3	0.66
2021	ID0020	Mining	Southern Sichuan	Small	yes	area sampling	21.7	0.24
2021	ID0020	Mining	Southern Sichuan	Small	yes	area sampling	21.7	0.28
2021	ID0017	Mining	Southern Sichuan	Medium	no	area sampling	17.2	0.55
2021	ID0017	Mining	Southern Sichuan	Medium	yes	area sampling	13.5	0.47
2021	ID0139	Building Materials	Chengdu Plain	Micro	yes	area sampling	30.08	0.44
2021	ID0148	Building Materials	Chengdu Plain	Micro	yes	area sampling	18.6	0.64
2021	ID0148	Building Materials	Chengdu Plain	Micro	yes	area sampling	18.6	0.64
2021	ID0123	Building Materials	Northeastern Sichuan	Micro	yes	personal sampling	23.7	0.219
2021	ID0174	Building Materials	Southern Sichuan	Small	yes	area sampling	20.6	0.26
2021	ID0174	Building Materials	Southern Sichuan	Small	yes	area sampling	20.6	0.26
2021	ID0103	Machinery	Chengdu Plain	Small	yes	personal sampling	11.63	0.54
2021	ID0009	Mining	Southern Sichuan	Small	yes	area sampling	33.41	0.27
2021	ID0013	Mining	Southern Sichuan	Micro	no	area sampling	50.6	0.34
2021	ID0171	Building Materials	Southern Sichuan	Micro	no	area sampling	12.0879	2.6425
2021	ID0171	Building Materials	Southern Sichuan	Micro	no	area sampling	12.0879	1.7525
2021	ID0171	Building Materials	Southern Sichuan	Micro	no	area sampling	12.0879	1.8625
2021	ID0143	Building Materials	Northeastern Sichuan	Micro	yes	area sampling	36.9	0.22
2021	ID0126	Building Materials	Northeastern Sichuan	Micro	yes	area sampling	40.2	0.25
2021	ID0126	Building Materials	Northeastern Sichuan	Micro	yes	area sampling	40.2	0.4
2021	ID0152	Building Materials	Northeastern Sichuan	Micro	yes	area sampling	37.2	0.35
2021	ID0152	Building Materials	Northeastern Sichuan	Micro	yes	area sampling	37.2	0.44
2021	ID0178	Building Materials	Northeastern Sichuan	Micro	yes	area sampling	17.6	0.62
2021	ID0166	Building Materials	Northeastern Sichuan	Small	yes	area sampling	36.82	0.56
2021	ID0113	Machinery	Panxi	Medium	no	area sampling	12.69	1.92
2021	ID0113	Machinery	Panxi	Medium	no	area sampling	12.69	1.92
2021	ID0220	Metallurgy	Panxi	Micro	no	area sampling	12.5	0.78
2021	ID0220	Metallurgy	Panxi	Micro	no	area sampling	12.5	0.78
2021	ID0220	Metallurgy	Panxi	Micro	no	area sampling	15.6	1.3
2021	ID0220	Metallurgy	Panxi	Micro	no	area sampling	15.6	1.3
2021	ID0220	Metallurgy	Panxi	Micro	no	area sampling	12.4	1.54
2021	ID0220	Metallurgy	Panxi	Micro	no	area sampling	12.4	1.54
2021	ID0220	Metallurgy	Panxi	Micro	no	area sampling	12.5	1
2021	ID0220	Metallurgy	Panxi	Micro	no	area sampling	12.5	1
2021	ID0119	Machinery	Panxi	Small	no	area sampling	20.3	0.74
2021	ID0119	Machinery	Panxi	Small	yes	area sampling	20.3	0.49
2021	ID0153	Building Materials	Northeastern Sichuan	Micro	yes	area sampling	13.5	0.225
2021	ID0031	Mining	Southern Sichuan	Small	yes	area sampling	24.7	0.09
2021	ID0031	Mining	Southern Sichuan	Small	yes	area sampling	24.7	0.09
2021	ID0031	Mining	Southern Sichuan	Small	yes	area sampling	24.7	0.08
2021	ID0031	Mining	Southern Sichuan	Small	yes	area sampling	24.7	0.19
2021	ID0076	Machinery	Southern Sichuan	Medium	yes	area sampling	17.8	0.08
2021	ID0136	Building Materials	Panxi	Micro	yes	personal sampling	13.2	0
2021	ID0080	Machinery	Southern Sichuan	Small	yes	area sampling	26.1	0.06
2021	ID0080	Machinery	Southern Sichuan	Small	yes	area sampling	26.1	0.06
2021	ID0080	Machinery	Southern Sichuan	Small	yes	area sampling	26.1	0.07
2021	ID0080	Machinery	Southern Sichuan	Small	yes	area sampling	26.1	0.07
2021	ID0080	Machinery	Southern Sichuan	Small	yes	area sampling	20.1	0.06
2021	ID0080	Machinery	Southern Sichuan	Small	yes	area sampling	20.1	0.06
2021	ID0042	Mining	Southern Sichuan	Small	no	area sampling	62.1	0.51
2021	ID0042	Mining	Southern Sichuan	Small	no	area sampling	62.1	1.86
2021	ID0014	Mining	Southern Sichuan	Micro	no	area sampling	28.9	1.18
2021	ID0014	Mining	Southern Sichuan	Micro	no	area sampling	28.9	1.46
2021	ID0014	Mining	Southern Sichuan	Micro	yes	area sampling	28.9	0.54
2021	ID0033	Mining	Southern Sichuan	Small	yes	area sampling	30.7	0.15
2021	ID0033	Mining	Southern Sichuan	Small	yes	area sampling	30.7	0.12
2021	ID0033	Mining	Southern Sichuan	Small	yes	area sampling	29.4	0.18
2021	ID0024	Mining	Southern Sichuan	Small	yes	area sampling	31.5	0.12
2021	ID0024	Mining	Southern Sichuan	Small	yes	area sampling	31.5	0.31
2021	ID0020	Mining	Southern Sichuan	Small	no	area sampling	32.1	1.85
2021	ID0020	Mining	Southern Sichuan	Small	no	area sampling	32.1	2.94
2021	ID0020	Mining	Southern Sichuan	Small	no	area sampling	32.1	2.12
2021	ID0020	Mining	Southern Sichuan	Small	no	area sampling	32.1	3.36
2021	ID0035	Mining	Southern Sichuan	Micro	no	area sampling	32.6	0.72
2021	ID0174	Building Materials	Southern Sichuan	Micro	yes	area sampling	20.6	0.37
2021	ID0174	Building Materials	Southern Sichuan	Micro	yes	area sampling	20.6	0.37
2021	ID0009	Mining	Southern Sichuan	Micro	yes	area sampling	12.3	0.32
2021	ID0126	Building Materials	Northeastern Sichuan	Micro	yes	area sampling	19.8	0.34
2021	ID0126	Building Materials	Northeastern Sichuan	Micro	yes	area sampling	19.8	0.27
2021	ID0001	Mining	Southern Sichuan	Micro	yes	area sampling	95.1	0.08
2021	ID0001	Mining	Southern Sichuan	Micro	yes	area sampling	95.1	0.08
2021	ID0001	Mining	Southern Sichuan	Micro	no	area sampling	95.1	0.17
2021	ID0001	Mining	Southern Sichuan	Micro	no	area sampling	95.1	0.17
2021	ID0001	Mining	Southern Sichuan	Micro	no	area sampling	95.1	0.22
2021	ID0001	Mining	Southern Sichuan	Micro	no	area sampling	95.1	0.22
2021	ID0001	Mining	Southern Sichuan	Micro	no	area sampling	95.1	0.22
2021	ID0001	Mining	Southern Sichuan	Micro	no	area sampling	95.1	0.16
2021	ID0001	Mining	Southern Sichuan	Micro	no	area sampling	95.1	0.16
2021	ID0152	Building Materials	Northeastern Sichuan	Micro	yes	area sampling	23.2	0.22
2021	ID0152	Building Materials	Northeastern Sichuan	Micro	yes	area sampling	23.2	0.24
2021	ID0012	Mining	Southern Sichuan	Small	yes	area sampling	14.3	0.23
2021	ID0012	Mining	Southern Sichuan	Small	yes	area sampling	14.3	0.23
2021	ID0060	Mining	Southern Sichuan	Micro	yes	area sampling	12.8	0.08
2021	ID0060	Mining	Southern Sichuan	Micro	yes	area sampling	12.8	0.08
2021	ID0060	Mining	Southern Sichuan	Micro	yes	area sampling	11.8	0.29
2021	ID0060	Mining	Southern Sichuan	Micro	yes	area sampling	11.8	0.1
2021	ID0060	Mining	Southern Sichuan	Micro	yes	area sampling	12.8	0.12
2021	ID0178	Building Materials	Northeastern Sichuan	Micro	yes	area sampling	28.6	0.5
2021	ID0022	Mining	Southern Sichuan	Small	yes	area sampling	22.7	0.38
2021	ID0022	Mining	Southern Sichuan	Small	yes	area sampling	22.7	0.22
2021	ID0022	Mining	Southern Sichuan	Small	yes	area sampling	22.7	0.36
2021	ID0022	Mining	Southern Sichuan	Small	yes	area sampling	22.7	0.4
2021	ID0166	Building Materials	Northeastern Sichuan	Small	yes	area sampling	15.2	0.42
2021	ID0166	Building Materials	Northeastern Sichuan	Small	yes	area sampling	15.2	0.33
2021	ID0166	Building Materials	Northeastern Sichuan	Small	yes	area sampling	15.2	0.22
2021	ID0081	Machinery	Chengdu Plain	Medium	no	area sampling	39.6	1.7
2021	ID0081	Machinery	Chengdu Plain	Medium	no	area sampling	25.4	0.9
2021	ID0081	Machinery	Chengdu Plain	Medium	no	area sampling	35.1	3.2
2021	ID0081	Machinery	Chengdu Plain	Medium	no	area sampling	75.8	1.6
2021	ID0136	Building Materials	Panxi	Micro	yes	personal sampling	35.123	0.33
2021	ID0144	Building Materials	Chengdu Plain	Micro	yes	area sampling	13.1	0.06
2021	ID0144	Building Materials	Chengdu Plain	Micro	yes	area sampling	13.1	0.06
2021	ID0149	Building Materials	Chengdu Plain	Micro	yes	area sampling	13.4	0.17
2021	ID0149	Building Materials	Chengdu Plain	Micro	yes	area sampling	13.4	0.17
2021	ID0175	Building Materials	Chengdu Plain	Micro	yes	area sampling	16.2	0.31
2021	ID0175	Building Materials	Chengdu Plain	Micro	yes	area sampling	16.2	0.31
2021	ID0134	Building Materials	Southern Sichuan	Micro	yes	area sampling	32.2	0.51
2021	ID0134	Building Materials	Southern Sichuan	Micro	yes	area sampling	32.2	0.51
2021	ID0075	Machinery	Chengdu Plain	Small	yes	area sampling	53.6	0.19
2021	ID0075	Machinery	Chengdu Plain	Small	yes	area sampling	34.5	0.26
2021	ID0161	Building Materials	Chengdu Plain	Micro	yes	area sampling	35.1	0.05
2021	ID0161	Building Materials	Chengdu Plain	Micro	yes	area sampling	35.1	0.05
2021	ID0201	Metallurgy	Chengdu Plain	Medium	yes	area sampling	26.5	0.31
2021	ID0201	Metallurgy	Chengdu Plain	Medium	yes	area sampling	16.4	0.46
2021	ID0201	Metallurgy	Chengdu Plain	Medium	yes	area sampling	19.1	0.14
2021	ID0148	Building Materials	Chengdu Plain	Micro	yes	area sampling	46.1	0.52
2021	ID0205	Metallurgy	Chengdu Plain	Small	yes	area sampling	25.8	0.1
2021	ID0210	Metallurgy	Chengdu Plain	Large	yes	area sampling	23	0.26
2021	ID0107	Machinery	Chengdu Plain	Small	yes	area sampling	19.8	0.26
2021	ID0107	Machinery	Chengdu Plain	Small	yes	area sampling	10.7	0.33
2021	ID0107	Machinery	Chengdu Plain	Small	yes	area sampling	28.4	0.19
2021	ID0107	Machinery	Chengdu Plain	Small	yes	area sampling	10.2	0.15
2021	ID0116	Machinery	Chengdu Plain	Small	no	area sampling	26.94	1.3
2021	ID0116	Machinery	Chengdu Plain	Small	no	area sampling	26.94	1.3
2021	ID0116	Machinery	Chengdu Plain	Small	no	area sampling	26.94	2.61
2021	ID0116	Machinery	Chengdu Plain	Small	no	area sampling	26.94	2.61
2021	ID0116	Machinery	Chengdu Plain	Small	no	area sampling	26.94	1.59
2021	ID0116	Machinery	Chengdu Plain	Small	no	area sampling	26.94	1.59
2021	ID0193	Metallurgy	Chengdu Plain	Micro	no	area sampling	29.64	2.75
2021	ID0193	Metallurgy	Chengdu Plain	Micro	yes	area sampling	29.64	0.54
2021	ID0193	Metallurgy	Chengdu Plain	Micro	no	area sampling	29.64	1.57
2021	ID0173	Building Materials	Southern Sichuan	Micro	yes	area sampling	26.9	0.24
2021	ID0065	Machinery	Chengdu Plain	Micro	yes	area sampling	15.9	0.51
2021	ID0110	Machinery	Chengdu Plain	Medium	yes	area sampling	26.9	0.4
2021	ID0110	Machinery	Chengdu Plain	Medium	no	area sampling	26.9	0.6
2021	ID0110	Machinery	Chengdu Plain	Medium	yes	area sampling	26.9	0.3
2021	ID0136	Building Materials	Panxi	Micro	yes	personal sampling	14.3	0
2021	ID0072	Machinery	Chengdu Plain	Large	yes	area sampling	27.6	0.3
2021	ID0072	Machinery	Chengdu Plain	Large	no	area sampling	57.6	0
2021	ID0032	Mining	Chengdu Plain	Micro	yes	area sampling	11.2	0
2021	ID0032	Mining	Chengdu Plain	Micro	yes	area sampling	11.2	0
2021	ID0032	Mining	Chengdu Plain	Micro	yes	area sampling	11.2	0.3
2021	ID0237	Metallurgy	Chengdu Plain	Small	yes	area sampling	30.6	0.36
2021	ID0237	Metallurgy	Chengdu Plain	Small	yes	area sampling	35.4	0.22
2021	ID0162	Building Materials	Chengdu Plain	Small	yes	area sampling	26.4	0
2021	ID0162	Building Materials	Chengdu Plain	Small	yes	area sampling	26.4	0
2021	ID0168	Building Materials	Chengdu Plain	Micro	yes	area sampling	17.1	0.5
2021	ID0168	Building Materials	Chengdu Plain	Micro	yes	area sampling	17.1	0.5
2021	ID0066	Machinery	Chengdu Plain	Medium	yes	area sampling	40.8	0.3
2021	ID0066	Machinery	Chengdu Plain	Medium	yes	area sampling	40.8	0.19
2021	ID0066	Machinery	Chengdu Plain	Medium	yes	area sampling	40.8	0.13
2021	ID0102	Machinery	Chengdu Plain	Small	no	area sampling	39.8	1
2021	ID0019	Mining	Chengdu Plain	Small	yes	area sampling	21.8	0.46
2021	ID0019	Mining	Chengdu Plain	Small	yes	area sampling	21.9	0.13
2021	ID0019	Mining	Chengdu Plain	Small	yes	area sampling	27.9	0.14
2021	ID0019	Mining	Chengdu Plain	Small	yes	area sampling	35.4	0.2
2021	ID0002	Mining	Chengdu Plain	Small	yes	area sampling	29.3	0.48
2021	ID0002	Mining	Chengdu Plain	Small	yes	area sampling	24.7	0.43
2021	ID0002	Mining	Chengdu Plain	Small	yes	area sampling	34.9	0.44
2021	ID0002	Mining	Chengdu Plain	Small	yes	area sampling	24.7	0.32
2021	ID0006	Mining	Chengdu Plain	Small	no	area sampling	24.7	2.62
2021	ID0006	Mining	Chengdu Plain	Small	yes	area sampling	31.8	0.11
2021	ID0006	Mining	Chengdu Plain	Small	yes	area sampling	24.7	0.06
2021	ID0006	Mining	Chengdu Plain	Small	yes	area sampling	37.3	0.05
2021	ID0134	Building Materials	Southern Sichuan	Micro	no	area sampling	14.4	1.48
2021	ID0134	Building Materials	Southern Sichuan	Micro	yes	area sampling	14.4	0.34
2021	ID0161	Building Materials	Chengdu Plain	Micro	yes	area sampling	36.2	0.7
2021	ID0161	Building Materials	Chengdu Plain	Micro	yes	area sampling	36.2	0.34
2021	ID0154	Building Materials	Southern Sichuan	Small	no	area sampling	55.1	1.23
2021	ID0154	Building Materials	Southern Sichuan	Small	no	area sampling	55.1	0.46
2021	ID0051	Mining	Northeastern Sichuan	Micro	no	area sampling	101	0.4
2021	ID0051	Mining	Northeastern Sichuan	Micro	no	area sampling	101	0.4
2021	ID0051	Mining	Northeastern Sichuan	Micro	yes	area sampling	10.1	0.4
2021	ID0051	Mining	Northeastern Sichuan	Micro	yes	area sampling	10.1	0.4
2021	ID0051	Mining	Northeastern Sichuan	Micro	yes	area sampling	10.1	0.4
2021	ID0051	Mining	Northeastern Sichuan	Micro	yes	area sampling	10.1	0.4
2021	ID0051	Mining	Northeastern Sichuan	Micro	yes	area sampling	10.1	0.2
2021	ID0051	Mining	Northeastern Sichuan	Micro	yes	area sampling	10.1	0.2
2021	ID0029	Mining	Northeastern Sichuan	Micro	yes	area sampling	17.9	0.2
2021	ID0029	Mining	Northeastern Sichuan	Micro	yes	area sampling	17.9	0.7
2021	ID0029	Mining	Northeastern Sichuan	Micro	yes	area sampling	17.9	0.4
2021	ID0034	Mining	Southern Sichuan	Micro	no	area sampling	32.2	0.84
2021	ID0014	Mining	Southern Sichuan	Micro	yes	area sampling	34.2	0.69
2021	ID0014	Mining	Southern Sichuan	Micro	yes	area sampling	34.2	0.6
2021	ID0131	Building Materials	Chengdu Plain	Micro	yes	area sampling	28.2	0.1
2021	ID0131	Building Materials	Chengdu Plain	Micro	yes	area sampling	28.2	0.12
2021	ID0131	Building Materials	Chengdu Plain	Micro	yes	area sampling	28.2	0.11
2021	ID0078	Machinery	Chengdu Plain	Small	yes	area sampling	19.3	0.39
2021	ID0078	Machinery	Chengdu Plain	Small	yes	area sampling	19.3	0.39
2021	ID0078	Machinery	Chengdu Plain	Small	no	area sampling	19.3	0.56
2021	ID0078	Machinery	Chengdu Plain	Small	no	area sampling	19.3	0.56
2021	ID0123	Building Materials	Northeastern Sichuan	Small	yes	area sampling	27.5	0.6
2021	ID0174	Building Materials	Southern Sichuan	Micro	yes	area sampling	35.7	0.13
2021	ID0218	Metallurgy	Chengdu Plain	Small	yes	area sampling	34	0.11
2021	ID0218	Metallurgy	Chengdu Plain	Small	yes	area sampling	34	0.11
2021	ID0218	Metallurgy	Chengdu Plain	Small	yes	area sampling	34	0.18
2021	ID0218	Metallurgy	Chengdu Plain	Small	yes	area sampling	34	0.18
2021	ID0173	Building Materials	Southern Sichuan	Micro	yes	area sampling	40.41	0.3
2021	ID0171	Building Materials	Southern Sichuan	Micro	yes	area sampling	19.3	0.68
2021	ID0082	Machinery	Southern Sichuan	Small	yes	area sampling	81.2	0.1
2021	ID0082	Machinery	Southern Sichuan	Small	yes	area sampling	81.8	0.08
2021	ID0064	Machinery	Southern Sichuan	Micro	yes	area sampling	81.7	0.07
2021	ID0064	Machinery	Southern Sichuan	Micro	yes	area sampling	81.7	0.05
2021	ID0126	Building Materials	Northeastern Sichuan	Micro	yes	area sampling	44.5	0.28
2021	ID0126	Building Materials	Northeastern Sichuan	Micro	yes	area sampling	44.5	0.23
2021	ID0143	Building Materials	Northeastern Sichuan	Micro	yes	area sampling	48.2	0.15
2021	ID0178	Building Materials	Northeastern Sichuan	Micro	yes	area sampling	30.3	0.27
2021	ID0166	Building Materials	Northeastern Sichuan	Small	yes	area sampling	44.24	0.1
2021	ID0158	Building Materials	Northeastern Sichuan	Micro	no	area sampling	61.3	0.3
2021	ID0122	Building Materials	Chengdu Plain	Micro	yes	area sampling	31.9	0.4
2021	ID0122	Building Materials	Chengdu Plain	Micro	yes	area sampling	31.9	0.11
2021	ID0132	Building Materials	Southern Sichuan	Micro	yes	area sampling	22.6	0
2021	ID0149	Building Materials	Chengdu Plain	Micro	no	area sampling	33.2	0.58
2021	ID0149	Building Materials	Chengdu Plain	Micro	no	area sampling	33.2	0.58
2021	ID0011	Mining	Southern Sichuan	Micro	no	area sampling	12.5	0.85
2021	ID0011	Mining	Southern Sichuan	Micro	no	area sampling	12.5	0.85
2021	ID0011	Mining	Southern Sichuan	Micro	no	area sampling	12.5	1.11
2021	ID0011	Mining	Southern Sichuan	Micro	no	area sampling	12.5	1.11
2021	ID0011	Mining	Southern Sichuan	Micro	no	area sampling	12.5	1.1
2021	ID0011	Mining	Southern Sichuan	Micro	no	area sampling	12.5	1.1
2021	ID0011	Mining	Southern Sichuan	Micro	no	area sampling	12.5	0.83
2021	ID0016	Mining	Chengdu Plain	Micro	yes	personal sampling	17.2	0.19
2021	ID0044	Mining	Southern Sichuan	Small	no	area sampling	12	1.86
2021	ID0044	Mining	Southern Sichuan	Small	no	area sampling	12	1.86
2021	ID0044	Mining	Southern Sichuan	Small	no	area sampling	12	0.89
2021	ID0044	Mining	Southern Sichuan	Small	no	area sampling	12	0.89
2021	ID0044	Mining	Southern Sichuan	Small	yes	area sampling	12	0.56
2021	ID0044	Mining	Southern Sichuan	Small	yes	area sampling	12	0.56
2021	ID0128	Building Materials	Chengdu Plain	Small	no	area sampling	17.2	3.79
2021	ID0128	Building Materials	Chengdu Plain	Small	no	area sampling	17.2	1.13
2021	ID0138	Building Materials	Northeastern Sichuan	Micro	no	area sampling	22.3	1.61
2021	ID0138	Building Materials	Northeastern Sichuan	Micro	yes	area sampling	22.3	0.48
2021	ID0138	Building Materials	Northeastern Sichuan	Micro	no	area sampling	22.3	1.61
2021	ID0138	Building Materials	Northeastern Sichuan	Micro	yes	area sampling	22.3	0.48
2021	ID0027	Mining	Southern Sichuan	Micro	yes	area sampling	74.4	0.2
2021	ID0027	Mining	Southern Sichuan	Micro	yes	area sampling	74.4	0.2
2021	ID0137	Building Materials	Chengdu Plain	Small	yes	area sampling	26.8	0.43
2021	ID0077	Machinery	Chengdu Plain	Medium	yes	area sampling	27.8	0.7
2021	ID0077	Machinery	Chengdu Plain	Medium	yes	area sampling	27.8	0.7
2021	ID0077	Machinery	Chengdu Plain	Medium	yes	area sampling	27.8	0.7
2021	ID0077	Machinery	Chengdu Plain	Medium	yes	area sampling	27.8	0.7
2021	ID0225	Metallurgy	Chengdu Plain	Small	yes	area sampling	25	0.11
2021	ID0225	Metallurgy	Chengdu Plain	Small	yes	area sampling	22.3	0.07
2021	ID0096	Machinery	Chengdu Plain	Small	yes	area sampling	13.5	0.14
2021	ID0096	Machinery	Chengdu Plain	Small	yes	area sampling	17.1	0.29
2021	ID0096	Machinery	Chengdu Plain	Small	yes	area sampling	21.7	0.35
2021	ID0074	Machinery	Chengdu Plain	Small	yes	area sampling	23	0.28
2021	ID0074	Machinery	Chengdu Plain	Small	yes	area sampling	19.3	0.28
2021	ID0068	Machinery	Chengdu Plain	Small	yes	area sampling	21	0.42
2021	ID0068	Machinery	Chengdu Plain	Small	yes	area sampling	23.5	0.5
2021	ID0068	Machinery	Chengdu Plain	Small	yes	area sampling	25.8	0.06
2021	ID0120	Machinery	Chengdu Plain	Micro	yes	area sampling	36.8	0.5
2021	ID0120	Machinery	Chengdu Plain	Micro	yes	area sampling	32.8	0.41
2021	ID0120	Machinery	Chengdu Plain	Micro	yes	area sampling	23.2	0.34
2021	ID0120	Machinery	Chengdu Plain	Micro	yes	area sampling	26.4	0.55
2021	ID0056	Mining	Chengdu Plain	Small	yes	area sampling	17.1	0.38
2021	ID0056	Mining	Chengdu Plain	Small	yes	area sampling	20	0.47
2021	ID0056	Mining	Chengdu Plain	Small	yes	area sampling	14.2	0.07
2021	ID0056	Mining	Chengdu Plain	Small	yes	area sampling	12.9	0.25
2021	ID0103	Machinery	Chengdu Plain	Small	yes	area sampling	16.2	0.42
2021	ID0103	Machinery	Chengdu Plain	Small	yes	area sampling	14.3	0.22
2021	ID0103	Machinery	Chengdu Plain	Small	yes	area sampling	15.8	0.21
2021	ID0103	Machinery	Chengdu Plain	Small	yes	area sampling	18.2	0.47
2021	ID0232	Metallurgy	Chengdu Plain	Large	yes	area sampling	22.4	0.05
2021	ID0232	Metallurgy	Chengdu Plain	Large	yes	area sampling	26.2	0.05
2021	ID0232	Metallurgy	Chengdu Plain	Large	yes	area sampling	18.8	0.05
2021	ID0232	Metallurgy	Chengdu Plain	Large	yes	area sampling	24	0.08
2021	ID0101	Machinery	Chengdu Plain	Micro	yes	area sampling	24.1	0.32
2021	ID0101	Machinery	Chengdu Plain	Micro	yes	area sampling	26.1	0.39
2021	ID0101	Machinery	Chengdu Plain	Micro	yes	area sampling	21.3	0.19
2021	ID0101	Machinery	Chengdu Plain	Micro	yes	area sampling	16.4	0.27
2021	ID0215	Metallurgy	Chengdu Plain	Medium	yes	area sampling	14.2	0.19
2021	ID0215	Metallurgy	Chengdu Plain	Medium	yes	area sampling	46.8	0.21
2021	ID0215	Metallurgy	Chengdu Plain	Medium	yes	area sampling	19.2	0.36
2021	ID0215	Metallurgy	Chengdu Plain	Medium	yes	area sampling	14.8	0.25
2021	ID0235	Metallurgy	Chengdu Plain	Small	yes	area sampling	13.5	0.28
2021	ID0235	Metallurgy	Chengdu Plain	Small	yes	area sampling	16.2	0.25
2021	ID0235	Metallurgy	Chengdu Plain	Small	yes	area sampling	11.4	0.25
2021	ID0235	Metallurgy	Chengdu Plain	Small	yes	area sampling	12.2	0.18
2021	ID0222	Metallurgy	Chengdu Plain	Small	yes	area sampling	15.3	0.29
2021	ID0222	Metallurgy	Chengdu Plain	Small	no	area sampling	11.2	0.62
2021	ID0222	Metallurgy	Chengdu Plain	Small	yes	area sampling	18.3	0.43
2021	ID0222	Metallurgy	Chengdu Plain	Small	yes	area sampling	12.5	0.12
2021	ID0058	Mining	Chengdu Plain	Small	no	area sampling	15.1	0.34
2021	ID0058	Mining	Chengdu Plain	Small	no	area sampling	12.7	0.34
2021	ID0058	Mining	Chengdu Plain	Small	no	area sampling	16.9	0.48
2021	ID0058	Mining	Chengdu Plain	Small	no	area sampling	15.4	0.54
2021	ID0009	Mining	Southern Sichuan	Micro	no	area sampling	28.8	1.17
2021	ID0104	Machinery	Chengdu Plain	Micro	yes	area sampling	27.4	0.3
2021	ID0104	Machinery	Chengdu Plain	Micro	yes	area sampling	24.8	0.08
2021	ID0100	Machinery	Chengdu Plain	Micro	yes	area sampling	29.4	0.47
2021	ID0100	Machinery	Chengdu Plain	Micro	yes	area sampling	29.4	0.47
2021	ID0070	Machinery	Chengdu Plain	Micro	yes	area sampling	26.5	0.31
2021	ID0070	Machinery	Chengdu Plain	Micro	yes	area sampling	28.8	0.31
2021	ID0070	Machinery	Chengdu Plain	Micro	yes	area sampling	24.6	0.38
2021	ID0227	Metallurgy	Chengdu Plain	Micro	yes	area sampling	21.8	0.5
2021	ID0227	Metallurgy	Chengdu Plain	Micro	yes	area sampling	25.3	0.6
2021	ID0009	Mining	Southern Sichuan	Micro	yes	area sampling	12.3	0.26
2021	ID0044	Mining	Southern Sichuan	Micro	no	area sampling	59.3	6.7
2021	ID0044	Mining	Southern Sichuan	Micro	no	area sampling	59.3	2.61
2021	ID0174	Building Materials	Southern Sichuan	Micro	no	area sampling	11.4	2.4
2021	ID0174	Building Materials	Southern Sichuan	Micro	no	area sampling	11.4	1.44
2021	ID0206	Metallurgy	Chengdu Plain	Small	yes	area sampling	16.4	0.22
2021	ID0206	Metallurgy	Chengdu Plain	Small	yes	area sampling	11.7	0.29
2021	ID0206	Metallurgy	Chengdu Plain	Small	yes	area sampling	19.4	0.2
2021	ID0206	Metallurgy	Chengdu Plain	Small	yes	area sampling	12.5	0.25
2021	ID0234	Metallurgy	Chengdu Plain	Small	yes	area sampling	12.7	0.13
2021	ID0234	Metallurgy	Chengdu Plain	Small	yes	area sampling	13.5	0.11
2021	ID0234	Metallurgy	Chengdu Plain	Small	yes	area sampling	12.2	0.09
2021	ID0234	Metallurgy	Chengdu Plain	Small	yes	area sampling	14	0.24
2021	ID0042	Mining	Southern Sichuan	Small	no	area sampling	83.3	1.19
2021	ID0187	Metallurgy	Chengdu Plain	Small	yes	area sampling	26.5	0.34
2021	ID0187	Metallurgy	Chengdu Plain	Small	yes	area sampling	34.2	0.2
2021	ID0187	Metallurgy	Chengdu Plain	Small	no	area sampling	19.5	0.67
2021	ID0187	Metallurgy	Chengdu Plain	Small	no	area sampling	18.7	0.65
2021	ID0191	Metallurgy	Chengdu Plain	Small	yes	area sampling	29.4	0.27
2021	ID0191	Metallurgy	Chengdu Plain	Small	yes	area sampling	25.3	0.15
2021	ID0191	Metallurgy	Chengdu Plain	Small	yes	area sampling	26.5	0.24
2021	ID0191	Metallurgy	Chengdu Plain	Small	yes	area sampling	30.2	0.18
2021	ID0230	Metallurgy	Chengdu Plain	Small	yes	area sampling	22.4	0.22
2021	ID0230	Metallurgy	Chengdu Plain	Small	yes	area sampling	25.1	0.1
2021	ID0230	Metallurgy	Chengdu Plain	Small	yes	area sampling	23.4	0.13
2021	ID0230	Metallurgy	Chengdu Plain	Small	yes	area sampling	23.8	0.12
2021	ID0221	Metallurgy	Chengdu Plain	Small	yes	area sampling	25.6	0.37
2021	ID0221	Metallurgy	Chengdu Plain	Small	yes	area sampling	15.8	0.18
2021	ID0221	Metallurgy	Chengdu Plain	Small	yes	area sampling	21.2	0.24
2021	ID0221	Metallurgy	Chengdu Plain	Small	yes	area sampling	18.7	0.17
2021	ID0186	Metallurgy	Chengdu Plain	Small	yes	area sampling	13.4	0.3
2021	ID0186	Metallurgy	Chengdu Plain	Small	yes	area sampling	12.5	0.17
2021	ID0186	Metallurgy	Chengdu Plain	Small	yes	area sampling	17.2	0.26
2021	ID0186	Metallurgy	Chengdu Plain	Small	yes	area sampling	30.7	0.18
2021	ID0047	Mining	Chengdu Plain	Small	yes	area sampling	15.1	0.7
2021	ID0047	Mining	Chengdu Plain	Small	yes	area sampling	13.9	0.7
2021	ID0047	Mining	Chengdu Plain	Small	yes	area sampling	16.4	0.7
2021	ID0047	Mining	Chengdu Plain	Small	yes	area sampling	18.5	0.7
2021	ID0038	Mining	Chengdu Plain	Small	yes	area sampling	18.4	0.7
2021	ID0038	Mining	Chengdu Plain	Small	yes	area sampling	14.6	0.7
2021	ID0038	Mining	Chengdu Plain	Small	yes	area sampling	15.6	0.7
2021	ID0038	Mining	Chengdu Plain	Small	yes	area sampling	19.7	0.7
2021	ID0179	Building Materials	Northeastern Sichuan	Small	yes	area sampling	15.1	0.56
2021	ID0231	Metallurgy	Chengdu Plain	Medium	yes	area sampling	18	0.1
2021	ID0231	Metallurgy	Chengdu Plain	Medium	yes	area sampling	16.5	0.09
2021	ID0117	Machinery	Chengdu Plain	Small	yes	area sampling	35.7	0.36
2021	ID0117	Machinery	Chengdu Plain	Small	yes	area sampling	39.6	0.32
2021	ID0117	Machinery	Chengdu Plain	Small	yes	area sampling	32.4	0.39
2021	ID0089	Machinery	Chengdu Plain	Small	yes	area sampling	23.5	0.32
2021	ID0089	Machinery	Chengdu Plain	Small	yes	area sampling	26.8	0.2
2021	ID0089	Machinery	Chengdu Plain	Small	yes	area sampling	29.4	0.33
2021	ID0089	Machinery	Chengdu Plain	Small	yes	area sampling	27.6	0.46
2021	ID0123	Building Materials	Northeastern Sichuan	Small	no	area sampling	23.7	1.93
2021	ID0174	Building Materials	Southern Sichuan	Micro	yes	area sampling	22.4	0.44
2021	ID0137	Building Materials	Chengdu Plain	Small	yes	personal sampling	28	0.59
2021	ID0160	Building Materials	Chengdu Plain	Large	no	personal sampling	30.12	1.2
2021	ID0009	Mining	Southern Sichuan	Micro	yes	area sampling	21.5	0.6
2021	ID0040	Mining	Southern Sichuan	Micro	yes	area sampling	21.6	0.42
2021	ID0184	Metallurgy	Northeastern Sichuan	Small	yes	area sampling	33.6	0.63
2021	ID0184	Metallurgy	Northeastern Sichuan	Small	yes	area sampling	33.6	0.4
2021	ID0184	Metallurgy	Northeastern Sichuan	Small	yes	area sampling	33.6	0.55
2021	ID0184	Metallurgy	Northeastern Sichuan	Small	yes	area sampling	33.6	0.33
2021	ID0026	Mining	Chengdu Plain	Micro	yes	personal sampling	17.2	0.3
2021	ID0142	Building Materials	Northeastern Sichuan	Micro	yes	area sampling	10.58	0.64
2021	ID0133	Building Materials	Northeastern Sichuan	Micro	yes	area sampling	22	0.11
2021	ID0133	Building Materials	Northeastern Sichuan	Micro	yes	area sampling	22	0.17
2021	ID0146	Building Materials	Northeastern Sichuan	Small	yes	area sampling	25	0.34
2021	ID0042	Mining	Southern Sichuan	Small	no	area sampling	27.6	0.61
2021	ID0001	Mining	Southern Sichuan	Micro	yes	area sampling	24.3	0.36
2021	ID0025	Mining	Northeastern Sichuan	Small	yes	area sampling	37.57	0.13
2021	ID0025	Mining	Northeastern Sichuan	Small	yes	area sampling	37.57	0.13
2021	ID0025	Mining	Northeastern Sichuan	Small	yes	area sampling	37.57	0.15
2021	ID0053	Mining	Northeastern Sichuan	Micro	yes	area sampling	24.4	0.5
2021	ID0053	Mining	Northeastern Sichuan	Micro	yes	area sampling	24.4	0.2
2021	ID0023	Mining	Northeastern Sichuan	Micro	no	area sampling	19.5	0.8
2021	ID0023	Mining	Northeastern Sichuan	Micro	yes	area sampling	19.5	0.5
2021	ID0140	Building Materials	Chengdu Plain	Small	no	area sampling	55.9	1.9
2021	ID0160	Building Materials	Chengdu Plain	Large	yes	personal sampling	16.67	0.42
2021	ID0155	Building Materials	Chengdu Plain	Micro	yes	area sampling	24.5	0.63
2021	ID0177	Building Materials	Southern Sichuan	Micro	yes	area sampling	11	0.18
2021	ID0212	Metallurgy	Chengdu Plain	Medium	yes	area sampling	10	0.001
2021	ID0212	Metallurgy	Chengdu Plain	Medium	yes	area sampling	10	0
2021	ID0212	Metallurgy	Chengdu Plain	Medium	yes	area sampling	10	0.004
2021	ID0212	Metallurgy	Chengdu Plain	Medium	yes	area sampling	10	0.004
2021	ID0212	Metallurgy	Chengdu Plain	Medium	yes	area sampling	10	0.001
2021	ID0179	Building Materials	Northeastern Sichuan	Micro	no	personal sampling	22.1	1.15
2021	ID0174	Building Materials	Southern Sichuan	Micro	no	area sampling	20.6	1.03
2021	ID0174	Building Materials	Southern Sichuan	Micro	no	area sampling	20.6	1.03
2021	ID0169	Building Materials	Chengdu Plain	Small	yes	area sampling	11.7	0.04
2021	ID0170	Building Materials	Northeastern Sichuan	Micro	yes	personal sampling	29.2	0.4						personal sampling
2021	ID0157	Building Materials	Northeastern Sichuan	Micro	yes	personal sampling	28.4	0.4
2021	ID0151	Building Materials	Chengdu Plain	Small	yes	area sampling	37.4	0.5
2021	ID0151	Building Materials	Chengdu Plain	Small	yes	area sampling	37.4	0.5
2021	ID0052	Mining	Chengdu Plain	Medium	yes	area sampling	24.9	0.26
2021	ID0052	Mining	Chengdu Plain	Medium	yes	area sampling	24.9	0.26
2021	ID0052	Mining	Chengdu Plain	Medium	yes	area sampling	24.9	0.04
2021	ID0052	Mining	Chengdu Plain	Medium	yes	area sampling	24.9	0.04
2021	ID0189	Metallurgy	Panxi	Small	yes	personal sampling	20.6	0.3
2021	ID0093	Machinery	Chengdu Plain	Micro	no	area sampling	92.3	0.37
2021	ID0093	Machinery	Chengdu Plain	Micro	yes	area sampling	33.6	0.24
2021	ID0203	Metallurgy	Chengdu Plain	Small	yes	area sampling	47	0.07
2021	ID0203	Metallurgy	Chengdu Plain	Small	yes	area sampling	47	0.04
2021	ID0203	Metallurgy	Chengdu Plain	Small	yes	area sampling	42.8	0.02
2021	ID0203	Metallurgy	Chengdu Plain	Small	yes	area sampling	42.8	0.09
2021	ID0203	Metallurgy	Chengdu Plain	Small	yes	area sampling	42.8	0.11
2021	ID0203	Metallurgy	Chengdu Plain	Small	yes	area sampling	42.8	0.13
2021	ID0129	Building Materials	Panxi	Micro	yes	area sampling	14.5	0.64
2021	ID0129	Building Materials	Panxi	Micro	yes	area sampling	14.5	0.64
2021	ID0111	Machinery	Chengdu Plain	Micro	yes	area sampling	15.6	0.35
2021	ID0118	Machinery	Chengdu Plain	Micro	yes	area sampling	80.9	0.08
2021	ID0118	Machinery	Chengdu Plain	Micro	no	area sampling	80.9	0.44
2021	ID0128	Building Materials	Chengdu Plain	Micro	no	area sampling	18	0.68
2021	ID0176	Building Materials	Chengdu Plain	Small	yes	area sampling	35.6	0.24
2021	ID0123	Building Materials	Northeastern Sichuan	Micro	no	area sampling	41.9	1.7
2021	ID0211	Metallurgy	Southern Sichuan	Small	yes	area sampling	22.1	0.12
2021	ID0211	Metallurgy	Southern Sichuan	Small	yes	area sampling	31.3	0.19
2021	ID0211	Metallurgy	Southern Sichuan	Small	yes	area sampling	22.1	0.1
2021	ID0211	Metallurgy	Southern Sichuan	Small	yes	area sampling	22.1	0.1
2021	ID0211	Metallurgy	Southern Sichuan	Small	yes	area sampling	22.1	0.04
2021	ID0156	Building Materials	Southern Sichuan	Micro	yes	area sampling	48.9	0.21
2021	ID0156	Building Materials	Southern Sichuan	Micro	yes	area sampling	48.9	0.21
2021	ID0009	Mining	Southern Sichuan	Micro	no	area sampling	18.6	1.45
2021	ID0009	Mining	Southern Sichuan	Micro	no	area sampling	18.6	0.84
2021	ID0009	Mining	Southern Sichuan	Micro	no	area sampling	18.6	0.94
2021	ID0009	Mining	Southern Sichuan	Micro	yes	area sampling	16.8	0.38
2021	ID0109	Machinery	Southern Sichuan	Small	no	area sampling	31.6	0.39
2021	ID0109	Machinery	Southern Sichuan	Small	no	area sampling	31.6	0.5
2021	ID0109	Machinery	Southern Sichuan	Small	yes	area sampling	31.6	0.11
2021	ID0109	Machinery	Southern Sichuan	Small	no	area sampling	31.6	0.42
2021	ID0174	Building Materials	Southern Sichuan	Small	yes	area sampling	22.5	0.54
2021	ID0013	Mining	Southern Sichuan	Micro	yes	area sampling	14.6	0.11
2021	ID0013	Mining	Southern Sichuan	Micro	yes	area sampling	14.6	0.1
2021	ID0174	Building Materials	Southern Sichuan	Small	yes	area sampling	22.5	0.54
2021	ID0040	Mining	Southern Sichuan	Micro	no	area sampling	21.9	0.7
2021	ID0040	Mining	Southern Sichuan	Micro	yes	area sampling	21.9	0.19
2021	ID0040	Mining	Southern Sichuan	Micro	yes	area sampling	21.9	0.32
2021	ID0040	Mining	Southern Sichuan	Micro	yes	area sampling	28.4	0.37
2021	ID0160	Building Materials	Chengdu Plain	Large	yes	area sampling	23.9	0.27
2021	ID0160	Building Materials	Chengdu Plain	Large	yes	area sampling	23.9	0.27
2021	ID0160	Building Materials	Chengdu Plain	Large	yes	area sampling	26.8	0.27
2021	ID0160	Building Materials	Chengdu Plain	Large	yes	area sampling	26.8	0.27
2021	ID0121	Building Materials	Northeastern Sichuan	Micro	yes	area sampling	40.2	0.64
2021	ID0155	Building Materials	Chengdu Plain	Micro	yes	area sampling	40.6	0.39
2021	ID0155	Building Materials	Chengdu Plain	Micro	yes	area sampling	40.6	0.39
2021	ID0057	Mining	Southern Sichuan	Small	yes	area sampling	39.2	0.13
2021	ID0057	Mining	Southern Sichuan	Small	yes	area sampling	22.4	0.06
2021	ID0057	Mining	Southern Sichuan	Small	yes	area sampling	22.4	0.09
2021	ID0170	Building Materials	Northeastern Sichuan	Micro	yes	area sampling	21.4	0.41
2021	ID0157	Building Materials	Northeastern Sichuan	Micro	yes	area sampling	26.7	0.22
2021	ID0037	Mining	Southern Sichuan	Micro	yes	area sampling	16.8	0
2021	ID0037	Mining	Southern Sichuan	Micro	yes	area sampling	16.8	0
2021	ID0037	Mining	Southern Sichuan	Micro	yes	area sampling	16.8	0
2021	ID0037	Mining	Southern Sichuan	Micro	yes	area sampling	16.8	0
2021	ID0112	Machinery	Southern Sichuan	Micro	yes	area sampling	20.8	0.05
2021	ID0112	Machinery	Southern Sichuan	Micro	yes	area sampling	22.7	0.05
2021	ID0112	Machinery	Southern Sichuan	Micro	yes	area sampling	22.7	0.07
2021	ID0114	Machinery	Southern Sichuan	Micro	yes	area sampling	17.6	0.3
2021	ID0145	Building Materials	Southern Sichuan	Micro	no	area sampling	41.2	8.37
2021	ID0145	Building Materials	Southern Sichuan	Micro	no	area sampling	41.2	1.22
2021	ID0108	Machinery	Northeastern Sichuan	Small	yes	area sampling	85.6	0.13
2021	ID0108	Machinery	Northeastern Sichuan	Small	yes	area sampling	85.6	0.15
2021	ID0092	Machinery	Northeastern Sichuan	Small	yes	area sampling	13.2	0.08
2021	ID0048	Mining	Northeastern Sichuan	Small	yes	area sampling	18.4	0.48
2021	ID0048	Mining	Northeastern Sichuan	Small	yes	area sampling	16.1	0.05
2021	ID0048	Mining	Northeastern Sichuan	Small	yes	area sampling	16.1	0.03
2021	ID0048	Mining	Northeastern Sichuan	Small	yes	area sampling	16.1	0.03
2021	ID0159	Building Materials	Chengdu Plain	Small	yes	area sampling	35.1	0.11
2021	ID0159	Building Materials	Chengdu Plain	Small	yes	area sampling	35.1	0.11
2021	ID0123	Building Materials	Northeastern Sichuan	Micro	no	area sampling	15.3	24.83
2021	ID0123	Building Materials	Northeastern Sichuan	Micro	no	area sampling	15.3	3.02
2021	ID0054	Mining	Northeastern Sichuan	Small	yes	area sampling	33.1	0.07
2021	ID0084	Machinery	Northeastern Sichuan	Small	yes	area sampling	10.3	0.47
2021	ID0084	Machinery	Northeastern Sichuan	Small	no	area sampling	12.1	0.56
2021	ID0084	Machinery	Northeastern Sichuan	Small	yes	area sampling	10.9	0.39
2021	ID0130	Building Materials	Chengdu Plain	Micro	no	area sampling	27.7	2.11
2021	ID0130	Building Materials	Chengdu Plain	Micro	yes	area sampling	27.7	0.64
2021	ID0130	Building Materials	Chengdu Plain	Micro	no	area sampling	27.7	2.11
2021	ID0130	Building Materials	Chengdu Plain	Micro	yes	area sampling	27.7	0.64
2021	ID0055	Mining	Northeastern Sichuan	Micro	yes	area sampling	12.5	0.35
2021	ID0055	Mining	Northeastern Sichuan	Micro	yes	area sampling	12.5	0.3
2021	ID0160	Building Materials	Chengdu Plain	Large	yes	area sampling	20.5	0.15
2021	ID0021	Mining	Northeastern Sichuan	Micro	yes	area sampling	28.4	0.38
2021	ID0021	Mining	Northeastern Sichuan	Micro	no	area sampling	28.4	1.22
2021	ID0021	Mining	Northeastern Sichuan	Micro	yes	area sampling	28.4	0.33
2021	ID0021	Mining	Northeastern Sichuan	Micro	yes	area sampling	28.4	0.3
2021	ID0040	Mining	Southern Sichuan	Micro	no	area sampling	36.5	6.04
2021	ID0040	Mining	Southern Sichuan	Micro	no	area sampling	36.5	2.27
2021	ID0182	Metallurgy	Northeastern Sichuan	Small	yes	area sampling	22.1	0.36
2021	ID0182	Metallurgy	Northeastern Sichuan	Small	yes	area sampling	24.1	0.09
2021	ID0182	Metallurgy	Northeastern Sichuan	Small	yes	area sampling	15.6	0.4
2021	ID0182	Metallurgy	Northeastern Sichuan	Small	yes	area sampling	24.1	0.31
2021	ID0028	Mining	Northeastern Sichuan	Small	yes	area sampling	17.8	0.19
2021	ID0028	Mining	Northeastern Sichuan	Small	yes	area sampling	71.8	0.15
2021	ID0039	Mining	Northeastern Sichuan	Micro	yes	area sampling	19.5	0.34
2021	ID0039	Mining	Northeastern Sichuan	Micro	yes	area sampling	19.5	0.36
2021	ID0039	Mining	Northeastern Sichuan	Micro	yes	area sampling	19.5	0.36
2021	ID0213	Metallurgy	Northwest Sichuan	Small	yes	area sampling	51.09	0.019
2021	ID0213	Metallurgy	Northwest Sichuan	Small	yes	area sampling	51.09	0.019
2021	ID0004	Mining	Northeastern Sichuan	Micro	yes	area sampling	16	0.25
2021	ID0004	Mining	Northeastern Sichuan	Micro	yes	area sampling	16	0.2
2021	ID0004	Mining	Northeastern Sichuan	Micro	yes	area sampling	16	0.22
2021	ID0004	Mining	Northeastern Sichuan	Micro	yes	area sampling	16	0.29
2021	ID0004	Mining	Northeastern Sichuan	Micro	yes	area sampling	16	0.14
2021	ID0141	Building Materials	Northwest Sichuan	Micro	yes	area sampling	12.5	0.264
2021	ID0005	Mining	Chengdu Plain	Micro	yes	area sampling	22.2	0.11
2021	ID0005	Mining	Chengdu Plain	Micro	yes	area sampling	22.2	0.1
2021	ID0005	Mining	Chengdu Plain	Micro	yes	area sampling	22.2	0.11
2021	ID0005	Mining	Chengdu Plain	Micro	yes	area sampling	22.2	0.11
2021	ID0167	Building Materials	Panxi	Micro	no	personal sampling	16.7	1
2021	ID0167	Building Materials	Panxi	Micro	no	personal sampling	16.7	1.6
2021	ID0062	Machinery	Chengdu Plain	Small	yes	area sampling	12.4	0.1
2021	ID0062	Machinery	Chengdu Plain	Small	yes	area sampling	12.4	0.1
2021	ID0062	Machinery	Chengdu Plain	Small	yes	area sampling	12.4	0.1
2021	ID0062	Machinery	Chengdu Plain	Small	yes	area sampling	12.4	0.13
2021	ID0223	Metallurgy	Chengdu Plain	Small	yes	area sampling	23.4	0.03
2021	ID0183	Metallurgy	Chengdu Plain	Small	yes	area sampling	21.7	0.17
2021	ID0183	Metallurgy	Chengdu Plain	Small	yes	area sampling	14.7	0.13
2021	ID0071	Machinery	Chengdu Plain	Small	yes	area sampling	66.2	0.05
2021	ID0071	Machinery	Chengdu Plain	Small	yes	area sampling	66.2	0.21
2021	ID0071	Machinery	Chengdu Plain	Small	no	area sampling	66.2	0.302
2021	ID0071	Machinery	Chengdu Plain	Small	yes	area sampling	12.1	0.53
2021	ID0190	Metallurgy	Chengdu Plain	Small	yes	area sampling	60.4	0.11
2021	ID0190	Metallurgy	Chengdu Plain	Small	yes	area sampling	60.4	0.07
2021	ID0190	Metallurgy	Chengdu Plain	Small	yes	area sampling	60.4	0.13
2021	ID0190	Metallurgy	Chengdu Plain	Small	yes	area sampling	60.4	0.13
2021	ID0190	Metallurgy	Chengdu Plain	Small	yes	area sampling	60.4	0.09
2021	ID0176	Building Materials	Chengdu Plain	Small	yes	area sampling	28.18	0.52
2021	ID0003	Mining	Chengdu Plain	Small	yes	area sampling	10	0.27
2021	ID0003	Mining	Chengdu Plain	Small	yes	area sampling	10	0.26
2021	ID0003	Mining	Chengdu Plain	Small	yes	area sampling	10	0.05
2021	ID0003	Mining	Chengdu Plain	Small	yes	area sampling	10	0.53
2021	ID0046	Mining	Chengdu Plain	Small	yes	area sampling	16.9	0.51
2021	ID0046	Mining	Chengdu Plain	Small	yes	area sampling	16.9	0.17
2021	ID0046	Mining	Chengdu Plain	Small	yes	area sampling	16.9	0.16
2021	ID0010	Mining	Chengdu Plain	Small	yes	area sampling	15.8	0.26
2021	ID0010	Mining	Chengdu Plain	Small	yes	area sampling	15.8	0.42
2021	ID0010	Mining	Chengdu Plain	Small	yes	area sampling	15.8	0.24
2021	ID0010	Mining	Chengdu Plain	Small	yes	area sampling	15.8	0.19
2021	ID0123	Building Materials	Northeastern Sichuan	Small	yes	area sampling	23.7	0.58
2021	ID0226	Metallurgy	Chengdu Plain	Small	yes	area sampling	26	0.2
2021	ID0226	Metallurgy	Chengdu Plain	Small	yes	area sampling	26	0.05
2021	ID0224	Metallurgy	Chengdu Plain	Small	yes	area sampling	34.9	0.04
2021	ID0207	Metallurgy	Chengdu Plain	Small	yes	area sampling	36.7	0.06
2021	ID0207	Metallurgy	Chengdu Plain	Small	yes	area sampling	36.7	0.06
2021	ID0207	Metallurgy	Chengdu Plain	Small	yes	area sampling	43.3	0.06
2021	ID0140	Building Materials	Chengdu Plain	Micro	yes	area sampling	16.03	0.28
2021	ID0229	Metallurgy	Chengdu Plain	Medium	yes	area sampling	16.3	0.1
2021	ID0229	Metallurgy	Chengdu Plain	Medium	yes	area sampling	16.3	0.21
2021	ID0229	Metallurgy	Chengdu Plain	Medium	yes	area sampling	16.3	0.17
2021	ID0229	Metallurgy	Chengdu Plain	Medium	yes	area sampling	16.3	0.2
2021	ID0174	Building Materials	Southern Sichuan	Micro	yes	area sampling	35.7	0.48
2021	ID0043	Mining	Chengdu Plain	Micro	yes	area sampling	24.3	0.14
2021	ID0043	Mining	Chengdu Plain	Micro	no	area sampling	22.1	0.86
2021	ID0043	Mining	Chengdu Plain	Micro	yes	area sampling	22.1	0.05
2021	ID0043	Mining	Chengdu Plain	Micro	yes	area sampling	21.5	0.08
2021	ID0127	Building Materials	Southern Sichuan	Small	yes	area sampling	40.9	0.42
2021	ID0088	Machinery	Chengdu Plain	Micro	yes	area sampling	52.2	0.07
2021	ID0088	Machinery	Chengdu Plain	Micro	yes	area sampling	52.2	0.18
2021	ID0088	Machinery	Chengdu Plain	Micro	yes	area sampling	52.2	0.18
2021	ID0088	Machinery	Chengdu Plain	Micro	no	area sampling	52.2	0.32
2021	ID0099	Machinery	Chengdu Plain	Micro	yes	area sampling	23.7	0.03
2021	ID0099	Machinery	Chengdu Plain	Micro	yes	area sampling	21.3	0.03
2021	ID0099	Machinery	Chengdu Plain	Micro	yes	area sampling	21.3	0.09
2021	ID0099	Machinery	Chengdu Plain	Micro	yes	area sampling	25.3	0.07
2021	ID0240	Metallurgy	Chengdu Plain	Small	yes	area sampling	10.5	0.05
2021	ID0240	Metallurgy	Chengdu Plain	Small	yes	area sampling	72.8	0.03
2021	ID0240	Metallurgy	Chengdu Plain	Small	yes	area sampling	88.9	0.04
2021	ID0240	Metallurgy	Chengdu Plain	Small	yes	area sampling	99.8	0.07
2021	ID0137	Building Materials	Chengdu Plain	Small	yes	area sampling	19.8	0.61
2021	ID0125	Building Materials	Chengdu Plain	Small	yes	area sampling	19.5	0.57
2021	ID0124	Building Materials	Northeastern Sichuan	Small	yes	area sampling	28.6	0.57
2021	ID0185	Metallurgy	Chengdu Plain	Small	yes	area sampling	56.7	0.09
2021	ID0185	Metallurgy	Chengdu Plain	Small	yes	area sampling	56.7	0.16
2021	ID0185	Metallurgy	Chengdu Plain	Small	yes	area sampling	12	0.08
2021	ID0185	Metallurgy	Chengdu Plain	Small	yes	area sampling	12	0.11
2021	ID0018	Mining	Chengdu Plain	Micro	yes	area sampling	31	0.31
2021	ID0216	Metallurgy	Chengdu Plain	Small	yes	area sampling	78.1	0.06
2021	ID0216	Metallurgy	Chengdu Plain	Small	yes	area sampling	78.1	0.06
2021	ID0216	Metallurgy	Chengdu Plain	Small	no	area sampling	78.1	0.98
2021	ID0216	Metallurgy	Chengdu Plain	Small	yes	area sampling	78.1	0.12
2021	ID0026	Mining	Chengdu Plain	Micro	no	area sampling	26.8	0.3
2021	ID0026	Mining	Chengdu Plain	Micro	yes	area sampling	26.8	0.11
2021	ID0026	Mining	Chengdu Plain	Micro	yes	area sampling	26.8	0.11
2021	ID0204	Metallurgy	Chengdu Plain	Small	yes	area sampling	23.7	0.11
2021	ID0204	Metallurgy	Chengdu Plain	Small	yes	area sampling	23.7	0.09
2021	ID0204	Metallurgy	Chengdu Plain	Small	yes	area sampling	23.7	0.18
2021	ID0204	Metallurgy	Chengdu Plain	Small	yes	area sampling	23.7	0.32
2021	ID0016	Mining	Chengdu Plain	Small	yes	area sampling	23.8	0.1
2021	ID0016	Mining	Chengdu Plain	Small	yes	area sampling	23.8	0.13
2021	ID0016	Mining	Chengdu Plain	Small	yes	area sampling	23.8	0.04
2021	ID0016	Mining	Chengdu Plain	Small	yes	area sampling	23.8	0.06
2021	ID0197	Metallurgy	Chengdu Plain	Small	yes	area sampling	29.2	0.26
2021	ID0197	Metallurgy	Chengdu Plain	Small	yes	area sampling	29.2	0.17
2021	ID0197	Metallurgy	Chengdu Plain	Small	no	area sampling	28.7	0.31
2021	ID0197	Metallurgy	Chengdu Plain	Small	yes	area sampling	29.2	0.21
2021	ID0155	Building Materials	Chengdu Plain	Micro	yes	area sampling	18.5	0.34
2021	ID0163	Building Materials	Chengdu Plain	Small	yes	area sampling	36.8	0.48
2021	ID0009	Mining	Southern Sichuan	Small	yes	area sampling	19.9	0
2021	ID0015	Mining	Northeastern Sichuan	Small	yes	area sampling	21.7	0.22
2021	ID0015	Mining	Northeastern Sichuan	Small	yes	area sampling	16.3	0.16
2021	ID0015	Mining	Northeastern Sichuan	Small	yes	area sampling	18.9	0.27
2021	ID0040	Mining	Southern Sichuan	Small	yes	area sampling	25.8	0.23
2021	ID0177	Building Materials	Southern Sichuan	Micro	yes	area sampling	15.3	0.46
2021	ID0061	Machinery	Chengdu Plain	Medium	no	area sampling	44.1	0.57
2021	ID0061	Machinery	Chengdu Plain	Medium	yes	area sampling	44.1	0.204
2021	ID0061	Machinery	Chengdu Plain	Medium	yes	area sampling	44.3	0.19
2021	ID0061	Machinery	Chengdu Plain	Medium	yes	area sampling	44.3	0.12
2021	ID0171	Building Materials	Southern Sichuan	Micro	yes	area sampling	19.3	0.475
2021	ID0180	Building Materials	Chengdu Plain	Micro	yes	area sampling	33.25	0.59
2021	ID0142	Building Materials	Northeastern Sichuan	Small	yes	area sampling	28.92	0.47
2021	ID0133	Building Materials	Northeastern Sichuan	Small	no	area sampling	21.6	0.5
2021	ID0146	Building Materials	Northeastern Sichuan	Small	no	area sampling	23.2	1.52
2021	ID0025	Mining	Northeastern Sichuan	Small	yes	area sampling	24.4	0.3
2021	ID0025	Mining	Northeastern Sichuan	Small	yes	area sampling	24.4	0
2021	ID0213	Metallurgy	Northwest Sichuan	Small	no	personal sampling	19.33	1.9
2021	ID0213	Metallurgy	Northwest Sichuan	Small	yes	area sampling	19.33	0.01
2021	ID0213	Metallurgy	Northwest Sichuan	Small	yes	area sampling	19.33	0.01
2021	ID0213	Metallurgy	Northwest Sichuan	Small	no	area sampling	44.1	0.83
2021	ID0213	Metallurgy	Northwest Sichuan	Small	yes	area sampling	19.33	0.09
2021	ID0095	Machinery	Northwest Sichuan	Small	no	area sampling	15.7	15.5
2021	ID0095	Machinery	Northwest Sichuan	Small	no	area sampling	15.7	15.5
2021	ID0095	Machinery	Northwest Sichuan	Small	no	area sampling	15.7	15.5
2021	ID0181	Metallurgy	Northwest Sichuan	Small	no	area sampling	11.9	11.8
2021	ID0181	Metallurgy	Northwest Sichuan	Small	no	area sampling	11.9	11.8
2021	ID0181	Metallurgy	Northwest Sichuan	Small	no	area sampling	11.9	11.8
2021	ID0073	Machinery	Northwest Sichuan	Small	no	area sampling	15.6	15.6
2021	ID0228	Metallurgy	Northwest Sichuan	Medium	no	area sampling	12.6	12.6
2021	ID0228	Metallurgy	Northwest Sichuan	Medium	no	area sampling	12.6	0.76
2021	ID0228	Metallurgy	Northwest Sichuan	Medium	yes	area sampling	12.6	0.57
2021	ID0228	Metallurgy	Northwest Sichuan	Medium	yes	area sampling	12.6	0.57
2021	ID0188	Metallurgy	Northwest Sichuan	Small	no	personal sampling	61	2.581
2021	ID0188	Metallurgy	Northwest Sichuan	Small	no	personal sampling	61	0
2021	ID0238	Metallurgy	Northwest Sichuan	Medium	no	personal sampling	58.1	3.202
2021	ID0238	Metallurgy	Northwest Sichuan	Medium	no	area sampling	58.1	1
2021	ID0209	Metallurgy	Northwest Sichuan	Medium	yes	area sampling	20.13	0.09
2021	ID0209	Metallurgy	Northwest Sichuan	Medium	yes	area sampling	20.13	0.09
2021	ID0239	Metallurgy	Northwest Sichuan	Small	yes	personal sampling	35.4	0.29
2021	ID0239	Metallurgy	Northwest Sichuan	Small	yes	personal sampling	43.6	0.58
2021	ID0239	Metallurgy	Northwest Sichuan	Small	no	personal sampling	51.4	0.39
2021	ID0239	Metallurgy	Northwest Sichuan	Small	no	personal sampling	31.8	1.94
2021	ID0239	Metallurgy	Northwest Sichuan	Small	no	personal sampling	11.3	1.16
2021	ID0239	Metallurgy	Northwest Sichuan	Small	no	area sampling	52.6	1.11
2021	ID0195	Metallurgy	Northwest Sichuan	Small	yes	personal sampling	44.4	0.34
2021	ID0195	Metallurgy	Northwest Sichuan	Small	no	personal sampling	44.4	0.51
2021	ID0195	Metallurgy	Northwest Sichuan	Small	yes	personal sampling	44.4	0
2021	ID0195	Metallurgy	Northwest Sichuan	Small	yes	personal sampling	44.4	0.36
2021	ID0050	Mining	Northwest Sichuan	Large	no	personal sampling	18.8	0.88
2021	ID0050	Mining	Northwest Sichuan	Large	yes	personal sampling	18.8	0.26
2021	ID0217	Metallurgy	Northwest Sichuan	Small	no	personal sampling	13.7	1.09
2021	ID0217	Metallurgy	Northwest Sichuan	Small	no	personal sampling	26.1	1.92
2021	ID0036	Mining	Northwest Sichuan	Micro	no	area sampling	27.7	1.41
2021	ID0036	Mining	Northwest Sichuan	Micro	no	area sampling	27.7	1.41
2021	ID0036	Mining	Northwest Sichuan	Micro	no	area sampling	27.7	1.41
2021	ID0036	Mining	Northwest Sichuan	Micro	no	area sampling	27.7	1.41
2021	ID0059	Mining	Northwest Sichuan	Medium	yes	area sampling	23.86	0.204
2021	ID0059	Mining	Northwest Sichuan	Medium	yes	area sampling	23.86	0.098
2021	ID0059	Mining	Northwest Sichuan	Medium	yes	area sampling	23.86	0.104
2021	ID0059	Mining	Northwest Sichuan	Medium	yes	area sampling	23.86	0.26
2021	ID0079	Machinery	Panxi	Small	yes	area sampling	63.21	0.26
2021	ID0079	Machinery	Panxi	Small	no	area sampling	33.07	0.97
2021	ID0079	Machinery	Panxi	Small	yes	area sampling	33.07	0.46
2021	ID0079	Machinery	Panxi	Small	yes	area sampling	63.21	0.23
2021	ID0165	Building Materials	Northeastern Sichuan	Small	yes	personal sampling	10.6	0.1
2021	ID0086	Machinery	Panxi	Small	no	area sampling	29.83	0.74
2021	ID0086	Machinery	Panxi	Small	yes	area sampling	29.83	0.59
2021	ID0086	Machinery	Panxi	Small	yes	area sampling	29.83	0.5
2021	ID0063	Machinery	Panxi	Small	yes	area sampling	25.19	0.67
2021	ID0063	Machinery	Panxi	Small	yes	area sampling	34.4	0.6
2021	ID0063	Machinery	Panxi	Small	no	area sampling	34.4	2.13
2021	ID0164	Building Materials	Northeastern Sichuan	Small	yes	area sampling	25.37	0.443
2021	ID0007	Mining	Panxi	Large	no	area sampling	41.67	1.01
2021	ID0007	Mining	Panxi	Large	no	area sampling	10.3	0.66
2021	ID0007	Mining	Panxi	Large	yes	area sampling	10.3	0.63
2021	ID0007	Mining	Panxi	Large	no	area sampling	10.3	1.65
2021	ID0007	Mining	Panxi	Large	no	area sampling	10.3	4.25
2021	ID0007	Mining	Panxi	Large	no	area sampling	10.3	2.7
2021	ID0045	Mining	Panxi	Small	no	area sampling	31.6	0
2021	ID0045	Mining	Panxi	Small	no	area sampling	31.6	0
2021	ID0045	Mining	Panxi	Small	no	area sampling	31.6	0
2021	ID0045	Mining	Panxi	Small	no	area sampling	31.6	0
2021	ID0045	Mining	Panxi	Small	no	area sampling	31.6	0
2021	ID0045	Mining	Panxi	Small	yes	area sampling	31.6	0
2021	ID0045	Mining	Panxi	Small	no	area sampling	31.6	4.83
2021	ID0045	Mining	Panxi	Small	no	area sampling	31.6	4.83
2021	ID0045	Mining	Panxi	Small	no	area sampling	31.6	4.83
2021	ID0045	Mining	Panxi	Small	no	area sampling	31.6	4.83
2021	ID0045	Mining	Panxi	Small	no	area sampling	31.6	4.83
2021	ID0198	Metallurgy	Panxi	Medium	yes	personal sampling	72.8	0.08
2021	ID0041	Mining	Panxi	Small	yes	area sampling	22.4	0.35
2021	ID0041	Mining	Panxi	Small	yes	area sampling	22.4	0.61
2021	ID0219	Metallurgy	Panxi	Medium	yes	area sampling	16.7	0.39
2021	ID0219	Metallurgy	Panxi	Medium	yes	area sampling	16.7	0.25
2021	ID0196	Metallurgy	Panxi	Small	yes	area sampling	18.4	0.66
2021	ID0196	Metallurgy	Panxi	Small	no	area sampling	18.4	0.72
2021	ID0214	Metallurgy	Panxi	Small	yes	area sampling	12.9	0.26
2021	ID0214	Metallurgy	Panxi	Small	yes	area sampling	12.9	0.22
2021	ID0233	Metallurgy	Panxi	Small	yes	area sampling	60.5	0.2
2021	ID0233	Metallurgy	Panxi	Small	yes	area sampling	60.5	0.26
2021	ID0233	Metallurgy	Panxi	Small	yes	area sampling	60.5	0.26
2021	ID0200	Metallurgy	Panxi	Small	no	area sampling	15.6	0.72
2021	ID0200	Metallurgy	Panxi	Small	no	area sampling	15.6	0.71
2021	ID0105	Machinery	Panxi	Micro	yes	area sampling	26.9	0.15
2021	ID0147	Building Materials	Chengdu Plain	Small	yes	area sampling	11.5	0.17
2021	ID0202	Metallurgy	Panxi	Micro	yes	personal sampling	22.9	0.46
2021	ID0202	Metallurgy	Panxi	Micro	yes	personal sampling	22.9	0.4
2021	ID0202	Metallurgy	Panxi	Micro	yes	personal sampling	22.9	0
2021	ID0030	Mining	Panxi	Small	yes	personal sampling	23.7	0.42
2021	ID0030	Mining	Panxi	Small	yes	personal sampling	23.7	0
2021	ID0030	Mining	Panxi	Small	yes	personal sampling	23.7	0
2021	ID0030	Mining	Panxi	Small	yes	personal sampling	23.7	0
2021	ID0189	Metallurgy	Panxi	Small	yes	personal sampling	23.3	0.52
2021	ID0189	Metallurgy	Panxi	Small	no	personal sampling	23.3	0.93
2021	ID0189	Metallurgy	Panxi	Small	yes	personal sampling	23.3	0.41
2021	ID0165	Building Materials	Northeastern Sichuan	Small	yes	personal sampling	19.5	0.25
2022	ID0391	Building Materials	Northeastern Sichuan	Small	yes	area sampling	42.45	0.23
2022	ID0282	Mining	Northeastern Sichuan	Small	yes	area sampling	30.5	0.33
2022	ID0304	Machinery	Chengdu Plain	Small	yes	personal sampling	17.5	0.38
2022	ID0340	Building Materials	Northeastern Sichuan	Small	yes	personal sampling	10.8	0.49
2022	ID0410	Metallurgy	Chengdu Plain	Small	yes	personal sampling	34.8	0.06
2022	ID0309	Machinery	Chengdu Plain	Medium	yes	area sampling	89.3	0.07
2022	ID0309	Machinery	Chengdu Plain	Medium	yes	area sampling	89.3	0.07
2022	ID0309	Machinery	Chengdu Plain	Medium	yes	area sampling	97	0.1
2022	ID0309	Machinery	Chengdu Plain	Medium	yes	area sampling	97	0.1
2022	ID0426	Metallurgy	Chengdu Plain	Medium	yes	personal sampling	54.2	0.16
2022	ID0194	Metallurgy	Chengdu Plain	Small	no	personal sampling	26.4	2.4
2022	ID0406	Metallurgy	Chengdu Plain	Medium	no	personal sampling	59.2	3.97
2022	ID0406	Metallurgy	Chengdu Plain	Medium	no	personal sampling	74.2	1.58
2022	ID0406	Metallurgy	Chengdu Plain	Medium	no	personal sampling	66.7	0.79
2022	ID0395	Building Materials	Northeastern Sichuan	Micro	yes	personal sampling	18.2	0.33
2022	ID0297	Machinery	Chengdu Plain	Small	yes	personal sampling	26.7	0.57
2022	ID0268	Mining	Northeastern Sichuan	Small	yes	area sampling	37	0.06
2022	ID0306	Machinery	Chengdu Plain	Small	yes	area sampling	96.2	0.58
2022	ID0306	Machinery	Chengdu Plain	Small	yes	area sampling	96.2	0.58
2022	ID0306	Machinery	Chengdu Plain	Small	no	area sampling	11.3	5.81
2022	ID0306	Machinery	Chengdu Plain	Small	no	area sampling	11.3	5.81
2022	ID0306	Machinery	Chengdu Plain	Small	yes	area sampling	11.3	0.54
2022	ID0306	Machinery	Chengdu Plain	Small	yes	area sampling	11.3	0.54
2022	ID0331	Machinery	Chengdu Plain	Small	no	area sampling	32.4	4.34
2022	ID0331	Machinery	Chengdu Plain	Small	no	area sampling	32.4	4.34
2022	ID0331	Machinery	Chengdu Plain	Small	no	personal sampling	32.4	3.86
2022	ID0396	Building Materials	Northeastern Sichuan	Small	yes	area sampling	87.1	0.08
2022	ID0383	Building Materials	Chengdu Plain	Micro	yes	personal sampling	23.4	0.33
2022	ID0320	Machinery	Chengdu Plain	Micro	yes	area sampling	59.3	0.5
2022	ID0320	Machinery	Chengdu Plain	Micro	yes	area sampling	59.3	0.5
2022	ID0320	Machinery	Chengdu Plain	Micro	yes	area sampling	49.9	0.54
2022	ID0320	Machinery	Chengdu Plain	Micro	yes	area sampling	49.9	0.54
2022	ID0320	Machinery	Chengdu Plain	Micro	yes	area sampling	49.9	0.5
2022	ID0320	Machinery	Chengdu Plain	Micro	yes	area sampling	49.9	0.5
2022	ID0301	Machinery	Chengdu Plain	Small	yes	area sampling	24.8	0.06
2022	ID0301	Machinery	Chengdu Plain	Small	yes	area sampling	24.8	0.06
2022	ID0301	Machinery	Chengdu Plain	Small	yes	area sampling	24.8	0.33
2022	ID0301	Machinery	Chengdu Plain	Small	yes	area sampling	24.8	0.33
2022	ID0301	Machinery	Chengdu Plain	Small	yes	area sampling	24.8	0.16
2022	ID0301	Machinery	Chengdu Plain	Small	yes	area sampling	24.8	0.16
2022	ID0311	Machinery	Chengdu Plain	Small	yes	area sampling	16.9	0.14
2022	ID0311	Machinery	Chengdu Plain	Small	yes	area sampling	16.9	0.14
2022	ID0311	Machinery	Chengdu Plain	Small	yes	personal sampling	12.7	0.4
2022	ID0319	Machinery	Chengdu Plain	Small	no	area sampling	25.9	0.78
2022	ID0319	Machinery	Chengdu Plain	Small	no	area sampling	25.9	0.78
2022	ID0319	Machinery	Chengdu Plain	Small	yes	area sampling	94	0.31
2022	ID0319	Machinery	Chengdu Plain	Small	yes	area sampling	94	0.31
2022	ID0319	Machinery	Chengdu Plain	Small	yes	area sampling	25.9	0.65
2022	ID0319	Machinery	Chengdu Plain	Small	yes	area sampling	25.9	0.65
2022	ID0334	Machinery	Chengdu Plain	Small	yes	area sampling	24.3	0.16
2022	ID0334	Machinery	Chengdu Plain	Small	yes	area sampling	24.3	0.16
2022	ID0334	Machinery	Chengdu Plain	Small	yes	personal sampling	24.3	0.44
2022	ID0307	Machinery	Chengdu Plain	Small	yes	area sampling	18.2	0.4
2022	ID0307	Machinery	Chengdu Plain	Small	yes	area sampling	18.2	0.4
2022	ID0307	Machinery	Chengdu Plain	Small	yes	area sampling	18.2	0.59
2022	ID0307	Machinery	Chengdu Plain	Small	yes	area sampling	18.2	0.59
2022	ID0318	Machinery	Chengdu Plain	Micro	yes	personal sampling	15.7	0.006
2022	ID0325	Machinery	Chengdu Plain	Small	no	personal sampling	75.3	0.35
2022	ID0325	Machinery	Chengdu Plain	Small	no	personal sampling	72.1	0.38
2022	ID0325	Machinery	Chengdu Plain	Small	no	personal sampling	72.1	0.31
2022	ID0327	Machinery	Chengdu Plain	Micro	no	personal sampling	52	1.21
2022	ID0097	Machinery	Chengdu Plain	Micro	no	personal sampling	51.6	0.48
2022	ID0097	Machinery	Chengdu Plain	Micro	no	personal sampling	51.6	0.31
2022	ID0097	Machinery	Chengdu Plain	Micro	no	personal sampling	51.6	0.42
2022	ID0085	Machinery	Chengdu Plain	Small	yes	personal sampling	91.5	0
2022	ID0085	Machinery	Chengdu Plain	Small	yes	personal sampling	91.5	0
2022	ID0411	Metallurgy	Chengdu Plain	Small	yes	personal sampling	10.6	0.25
2022	ID0411	Metallurgy	Chengdu Plain	Small	yes	personal sampling	10.6	0.33
2022	ID0411	Metallurgy	Chengdu Plain	Small	yes	personal sampling	10.6	0.08
2022	ID0376	Building Materials	Northeastern Sichuan	Small	yes	area sampling	20.5	0.89
2022	ID0376	Building Materials	Northeastern Sichuan	Small	yes	area sampling	20.5	0.04
2022	ID0425	Metallurgy	Chengdu Plain	Small	yes	personal sampling	28.6	0.38
2022	ID0425	Metallurgy	Chengdu Plain	Small	yes	personal sampling	28.6	0.46
2022	ID0425	Metallurgy	Chengdu Plain	Small	yes	personal sampling	28.6	0.25
2022	ID0328	Machinery	Chengdu Plain	Micro	no	personal sampling	36.3	0.71
2022	ID0328	Machinery	Chengdu Plain	Micro	no	personal sampling	39.3	0.88
2022	ID0328	Machinery	Chengdu Plain	Micro	no	personal sampling	38.5	1.21
2022	ID0328	Machinery	Chengdu Plain	Micro	no	personal sampling	36.8	1.03
2022	ID0374	Building Materials	Chengdu Plain	Micro	yes	personal sampling	45	0
2022	ID0341	Building Materials	Chengdu Plain	Small	yes	area sampling	24.5	0.4
2022	ID0390	Building Materials	Chengdu Plain	Micro	yes	area sampling	20.3	0.39
2022	ID0361	Building Materials	Chengdu Plain	Small	yes	area sampling	29.3	0.2
2022	ID0098	Machinery	Southern Sichuan	Small	yes	area sampling	13.07	0.66
2022	ID0098	Machinery	Southern Sichuan	Small	yes	area sampling	13.07	0.61
2022	ID0098	Machinery	Southern Sichuan	Small	yes	area sampling	13.07	0.5
2022	ID0098	Machinery	Southern Sichuan	Small	yes	area sampling	13.07	0.62
2022	ID0332	Machinery	Southern Sichuan	Micro	yes	area sampling	20.64	0.41
2022	ID0332	Machinery	Southern Sichuan	Micro	yes	area sampling	20.64	0.54
2022	ID0332	Machinery	Southern Sichuan	Micro	yes	area sampling	20.64	0.6
2022	ID0265	Mining	Northeastern Sichuan	Micro	no	area sampling	67.6	1.3
2022	ID0265	Mining	Northeastern Sichuan	Micro	no	area sampling	67.6	1.3
2022	ID0265	Mining	Northeastern Sichuan	Micro	no	area sampling	67.6	1.3
2022	ID0017	Mining	Southern Sichuan	Small	no	personal sampling	15.6	1.53
2022	ID0017	Mining	Southern Sichuan	Small	yes	personal sampling	14.7	0.44
2022	ID0017	Mining	Southern Sichuan	Small	yes	personal sampling	14.3	0.47
2022	ID0389	Building Materials	Chengdu Plain	Micro	yes	area sampling	57.6	0.25
2022	ID0245	Mining	Southern Sichuan	Small	yes	personal sampling	20.9	0.68
2022	ID0245	Mining	Southern Sichuan	Small	yes	area sampling	20.9	0.38
2022	ID0245	Mining	Southern Sichuan	Small	yes	area sampling	20.9	0.34
2022	ID0245	Mining	Southern Sichuan	Small	yes	personal sampling	20.9	0.51
2022	ID0245	Mining	Southern Sichuan	Small	yes	personal sampling	20.9	0.59
2022	ID0341	Building Materials	Chengdu Plain	Small	no	personal sampling	11.24	1
2022	ID0403	Metallurgy	Panxi	Small	no	area sampling	11.5	0.8
2022	ID0403	Metallurgy	Panxi	Small	no	personal sampling	11.5	1.5
2022	ID0407	Metallurgy	Panxi	Medium	no	personal sampling	54.771	0.4
2022	ID0407	Metallurgy	Panxi	Medium	yes	personal sampling	54.771	0
2022	ID0407	Metallurgy	Panxi	Medium	no	personal sampling	14.962	6.3
2022	ID0407	Metallurgy	Panxi	Medium	yes	personal sampling	54.771	0
2022	ID0431	Metallurgy	Panxi	Medium	no	personal sampling	24.638	0.4
2022	ID0355	Building Materials	Panxi	Small	yes	area sampling	11.18	0.13
2022	ID0428	Metallurgy	Panxi	Small	yes	personal sampling	12.749	0
2022	ID0381	Building Materials	Chengdu Plain	Small	yes	personal sampling	17.7	0.28
2022	ID0350	Building Materials	Chengdu Plain	Small	yes	area sampling	24.48	0.22
2022	ID0393	Building Materials	Southern Sichuan	Micro	yes	area sampling	18.2	0.52
2022	ID0369	Building Materials	Southern Sichuan	Micro	yes	area sampling	14.5	0.4
2022	ID0380	Building Materials	Southern Sichuan	Micro	yes	area sampling	12.4	0.43
2022	ID0042	Mining	Southern Sichuan	Small	no	personal sampling	83.3	0.71
2022	ID0247	Mining	Northeastern Sichuan	Small	yes	personal sampling	85.7	0.12
2022	ID0278	Mining	Northeastern Sichuan	Small	no	personal sampling	89.79	0.25
2022	ID0372	Building Materials	Northeastern Sichuan	Micro	yes	area sampling	42.11	0.69
2022	ID0391	Building Materials	Northeastern Sichuan	Small	yes	area sampling	41.19	0.35
2022	ID0394	Building Materials	Panxi	Micro	yes	area sampling	32.31	0
2022	ID0370	Building Materials	Panxi	Micro	yes	area sampling	48.4	0
2022	ID0358	Building Materials	Panxi	Micro	yes	personal sampling	11	0.329
2022	ID0042	Mining	Southern Sichuan	Small	no	personal sampling	63.6	1.86
2022	ID0042	Mining	Southern Sichuan	Small	no	personal sampling	63.6	0.61
2022	ID0369	Building Materials	Southern Sichuan	Micro	yes	area sampling	21	0.29
2022	ID0380	Building Materials	Southern Sichuan	Micro	yes	area sampling	20.82	0.66
2022	ID0380	Building Materials	Southern Sichuan	Micro	yes	area sampling	20.82	0.66
2022	ID0251	Mining	Southern Sichuan	Micro	yes	personal sampling	26.9	0.39
2022	ID0251	Mining	Southern Sichuan	Micro	yes	personal sampling	26.9	0.53
2022	ID0251	Mining	Southern Sichuan	Micro	yes	personal sampling	26.9	0.65
2022	ID0001	Mining	Southern Sichuan	Micro	yes	personal sampling	24.3	0.68
2022	ID0001	Mining	Southern Sichuan	Micro	yes	personal sampling	24.3	0.66
2022	ID0001	Mining	Southern Sichuan	Micro	yes	personal sampling	24.3	0.51
2022	ID0351	Building Materials	Southern Sichuan	Micro	yes	area sampling	35.4	0.24
2022	ID0359	Building Materials	Southern Sichuan	Micro	yes	area sampling	42.3	0
2022	ID0359	Building Materials	Southern Sichuan	Micro	yes	area sampling	42.3	0
2022	ID0042	Mining	Southern Sichuan	Small	yes	area sampling	27.6	0.49
2022	ID0001	Mining	Southern Sichuan	Micro	yes	area sampling	24.3	0.31
2022	ID0363	Building Materials	Chengdu Plain	Micro	yes	area sampling	37.01	0.6
2022	ID0326	Machinery	Chengdu Plain	Small	no	area sampling	19.9	1.08
2022	ID0326	Machinery	Chengdu Plain	Small	no	area sampling	20.6	0.72
2022	ID0326	Machinery	Chengdu Plain	Small	yes	area sampling	20.6	0.61
2022	ID0326	Machinery	Chengdu Plain	Small	no	area sampling	19.9	1.37
2022	ID0081	Machinery	Chengdu Plain	Medium	no	personal sampling	34.4	0.9
2022	ID0081	Machinery	Chengdu Plain	Medium	no	personal sampling	45	0.94
2022	ID0081	Machinery	Chengdu Plain	Medium	no	personal sampling	38.4	0.9
2022	ID0081	Machinery	Chengdu Plain	Medium	no	personal sampling	50.5	1.35
2022	ID0404	Metallurgy	Chengdu Plain	Small	yes	area sampling	18.6	0.21
2022	ID0404	Metallurgy	Chengdu Plain	Small	yes	area sampling	18.1	0.32
2022	ID0404	Metallurgy	Chengdu Plain	Small	yes	area sampling	18.6	0.15
2022	ID0404	Metallurgy	Chengdu Plain	Small	yes	area sampling	18.6	0.48
2022	ID0349	Building Materials	Northeastern Sichuan	Micro	yes	area sampling	13.8	0.65
2022	ID0372	Building Materials	Northeastern Sichuan	Micro	yes	area sampling	40.475	0.06
2022	ID0391	Building Materials	Northeastern Sichuan	Small	yes	area sampling	37.4	0.23
2022	ID0370	Building Materials	Panxi	Micro	yes	area sampling	77.54	0
2022	ID0384	Building Materials	Southern Sichuan	Micro	yes	area sampling	19.6	0.13
2022	ID0393	Building Materials	Southern Sichuan	Micro	yes	area sampling	16.6	0.07
2022	ID0400	Metallurgy	Chengdu Plain	Small	yes	area sampling	22.9	0.2
2022	ID0400	Metallurgy	Chengdu Plain	Small	yes	area sampling	54.34	0.3
2022	ID0416	Metallurgy	Chengdu Plain	Small	yes	personal sampling	17.6	0
2022	ID0416	Metallurgy	Chengdu Plain	Small	yes	personal sampling	17.6	0
2022	ID0416	Metallurgy	Chengdu Plain	Small	yes	personal sampling	17.6	0
2022	ID0416	Metallurgy	Chengdu Plain	Small	yes	personal sampling	17.6	0.4
2022	ID0418	Metallurgy	Chengdu Plain	Micro	yes	personal sampling	12.95	0.2
2022	ID0418	Metallurgy	Chengdu Plain	Micro	yes	personal sampling	12.95	0
2022	ID0418	Metallurgy	Chengdu Plain	Micro	no	personal sampling	12.95	0.9
2022	ID0418	Metallurgy	Chengdu Plain	Micro	yes	personal sampling	12.95	0
2022	ID0380	Building Materials	Southern Sichuan	Micro	yes	area sampling	12.5	0.59
2022	ID0380	Building Materials	Southern Sichuan	Micro	yes	area sampling	12.5	0.59
2022	ID0116	Machinery	Chengdu Plain	Small	yes	personal sampling	47.6	0.37
2022	ID0116	Machinery	Chengdu Plain	Small	yes	personal sampling	44	0.44
2022	ID0116	Machinery	Chengdu Plain	Small	yes	personal sampling	44	0.42
2022	ID0351	Building Materials	Southern Sichuan	Micro	yes	area sampling	24.6	0.48
2022	ID0359	Building Materials	Southern Sichuan	Micro	yes	area sampling	30.3	0.19
2022	ID0359	Building Materials	Southern Sichuan	Micro	yes	area sampling	30.3	0.19
2022	ID0342	Building Materials	Southern Sichuan	Small	yes	area sampling	11.87	0.18
2022	ID0110	Machinery	Chengdu Plain	Medium	yes	personal sampling	86.3	0.02
2022	ID0110	Machinery	Chengdu Plain	Medium	yes	personal sampling	86.3	0.07
2022	ID0313	Machinery	Chengdu Plain	Medium	no	personal sampling	58.9	0.66
2022	ID0313	Machinery	Chengdu Plain	Medium	no	personal sampling	58.9	0.35
2022	ID0313	Machinery	Chengdu Plain	Medium	no	personal sampling	58.9	0.66
2022	ID0303	Machinery	Chengdu Plain	Small	yes	area sampling	74.5	0.2
2022	ID0303	Machinery	Chengdu Plain	Small	yes	area sampling	57.9	0
2022	ID0387	Building Materials	Chengdu Plain	Micro	yes	personal sampling	19.35	0.65
2022	ID0388	Building Materials	Northeastern Sichuan	Micro	yes	area sampling	25.43	0.66
2022	ID0308	Machinery	Chengdu Plain	Micro	yes	personal sampling	16	0.42
2022	ID0349	Building Materials	Northeastern Sichuan	Micro	yes	area sampling	15.3	0.38
2022	ID0349	Building Materials	Northeastern Sichuan	Micro	yes	area sampling	15.3	0.32
2022	ID0394	Building Materials	Panxi	Micro	yes	area sampling	11.3	0.09
2022	ID0260	Mining	Chengdu Plain	Micro	yes	personal sampling	19.4	0.27
2022	ID0260	Mining	Chengdu Plain	Micro	yes	personal sampling	17.2	0.33
2022	ID0260	Mining	Chengdu Plain	Micro	yes	personal sampling	17.2	0.4
2022	ID0398	Metallurgy	Chengdu Plain	Micro	yes	personal sampling	18.3	0.15
2022	ID0398	Metallurgy	Chengdu Plain	Micro	yes	personal sampling	20.9	0.2
2022	ID0398	Metallurgy	Chengdu Plain	Micro	yes	personal sampling	15.1	0.21
2022	ID0250	Mining	Chengdu Plain	Micro	yes	personal sampling	24.3	0.25
2022	ID0250	Mining	Chengdu Plain	Micro	yes	personal sampling	24.3	0.15
2022	ID0250	Mining	Chengdu Plain	Micro	yes	personal sampling	24.3	0.1
2022	ID0250	Mining	Chengdu Plain	Micro	yes	personal sampling	24.3	0.23
2022	ID0002	Mining	Chengdu Plain	Small	yes	personal sampling	17.1	0.1
2022	ID0002	Mining	Chengdu Plain	Small	no	personal sampling	17.1	0.87
2022	ID0002	Mining	Chengdu Plain	Small	yes	personal sampling	17.1	0.5
2022	ID0006	Mining	Chengdu Plain	Small	yes	personal sampling	20.2	0.25
2022	ID0006	Mining	Chengdu Plain	Small	yes	personal sampling	20.2	0.1
2022	ID0006	Mining	Chengdu Plain	Small	yes	personal sampling	20.2	0.1
2022	ID0380	Building Materials	Southern Sichuan	Micro	yes	area sampling	15.3	0.37
2022	ID0380	Building Materials	Southern Sichuan	Micro	yes	area sampling	15.3	0.37
2022	ID0372	Building Materials	Northeastern Sichuan	Micro	yes	area sampling	17.4	0.32
2022	ID0289	Mining	Northeastern Sichuan	Micro	yes	personal sampling	33.2	0.02
2022	ID0289	Mining	Northeastern Sichuan	Micro	yes	personal sampling	33.2	0.21
2022	ID0287	Mining	Northeastern Sichuan	Micro	yes	personal sampling	10.8	0.27
2022	ID0287	Mining	Northeastern Sichuan	Micro	yes	personal sampling	10.8	0.35
2022	ID0273	Mining	Northeastern Sichuan	Micro	no	personal sampling	10.1	1.75
2022	ID0273	Mining	Northeastern Sichuan	Micro	yes	personal sampling	10.1	0
2022	ID0273	Mining	Northeastern Sichuan	Micro	yes	personal sampling	10.1	0.02
2022	ID0249	Mining	Northeastern Sichuan	Micro	no	personal sampling	10.6	0.83
2022	ID0249	Mining	Northeastern Sichuan	Micro	yes	personal sampling	10.6	0
2022	ID0291	Mining	Northeastern Sichuan	Small	yes	personal sampling	17.4	0.11
2022	ID0291	Mining	Northeastern Sichuan	Small	yes	personal sampling	17.4	0.11
2022	ID0291	Mining	Northeastern Sichuan	Small	yes	personal sampling	17.4	0.11
2022	ID0291	Mining	Northeastern Sichuan	Small	yes	personal sampling	17.4	0.21
2022	ID0394	Building Materials	Panxi	Micro	yes	area sampling	29.88	0.1
2022	ID0394	Building Materials	Panxi	Micro	yes	area sampling	29.88	0.03
2022	ID0247	Mining	Northeastern Sichuan	Small	yes	personal sampling	30.5	0.26
2022	ID0247	Mining	Northeastern Sichuan	Small	yes	personal sampling	30.5	0.57
2022	ID0247	Mining	Northeastern Sichuan	Small	yes	personal sampling	30.5	0.39
2022	ID0247	Mining	Northeastern Sichuan	Small	yes	personal sampling	30.5	0.15
2022	ID0241	Mining	Northeastern Sichuan	Small	yes	personal sampling	23.6	0.05
2022	ID0241	Mining	Northeastern Sichuan	Small	yes	personal sampling	23.6	0.09
2022	ID0241	Mining	Northeastern Sichuan	Small	yes	personal sampling	34.2	0.09
2022	ID0241	Mining	Northeastern Sichuan	Small	yes	personal sampling	23.6	0.09
2022	ID0268	Mining	Northeastern Sichuan	Micro	yes	personal sampling	14.9	0.07
2022	ID0268	Mining	Northeastern Sichuan	Micro	yes	personal sampling	14.9	0.08
2022	ID0268	Mining	Northeastern Sichuan	Micro	yes	personal sampling	14.9	0.17
2022	ID0268	Mining	Northeastern Sichuan	Micro	yes	personal sampling	14.9	0.12
2022	ID0396	Building Materials	Northeastern Sichuan	Micro	yes	personal sampling	37.5	0.13
2022	ID0396	Building Materials	Northeastern Sichuan	Micro	yes	personal sampling	37.5	0.29
2022	ID0396	Building Materials	Northeastern Sichuan	Micro	yes	personal sampling	37.5	0.11
2022	ID0396	Building Materials	Northeastern Sichuan	Micro	yes	personal sampling	37.5	0.34
2022	ID0265	Mining	Northeastern Sichuan	Micro	yes	personal sampling	27.8	0.22
2022	ID0265	Mining	Northeastern Sichuan	Micro	yes	personal sampling	27.8	0.27
2022	ID0278	Mining	Northeastern Sichuan	Small	yes	personal sampling	27.3	0.08
2022	ID0278	Mining	Northeastern Sichuan	Small	yes	personal sampling	27.3	0.06
2022	ID0278	Mining	Northeastern Sichuan	Small	yes	personal sampling	27.3	0.08
2022	ID0278	Mining	Northeastern Sichuan	Small	yes	personal sampling	34.5	0.08
2022	ID0293	Mining	Northeastern Sichuan	Micro	yes	personal sampling	22.4	0.625
2022	ID0293	Mining	Northeastern Sichuan	Micro	no	personal sampling	22.4	8.175
2022	ID0293	Mining	Northeastern Sichuan	Micro	yes	personal sampling	22.4	0.375
2022	ID0293	Mining	Northeastern Sichuan	Micro	yes	personal sampling	22.4	0.4
2022	ID0386	Building Materials	Panxi	Small	no	personal sampling	39.8	1.67
2022	ID0350	Building Materials	Chengdu Plain	Small	no	area sampling	81.12	0.98
2022	ID0384	Building Materials	Southern Sichuan	Micro	yes	area sampling	30.63	0.56
2022	ID0369	Building Materials	Southern Sichuan	Micro	yes	area sampling	15.59	0.66
2022	ID0380	Building Materials	Southern Sichuan	Micro	yes	area sampling	22.8	0.3
2022	ID0247	Mining	Northeastern Sichuan	Small	yes	personal sampling	36.7	0.11
2022	ID0275	Mining	Chengdu Plain	Micro	yes	area sampling	91.7	0.222
2022	ID0275	Mining	Chengdu Plain	Micro	yes	area sampling	91.7	0.222
2022	ID0275	Mining	Chengdu Plain	Micro	yes	personal sampling	91.7	0.199
2022	ID0262	Mining	Chengdu Plain	Small	no	area sampling	28.8	4.08
2022	ID0262	Mining	Chengdu Plain	Small	no	personal sampling	28.8	2.08
2022	ID0082	Machinery	Southern Sichuan	Micro	no	personal sampling	84.6	0.22
2022	ID0082	Machinery	Southern Sichuan	Micro	yes	personal sampling	84.6	0.09
2022	ID0372	Building Materials	Northeastern Sichuan	Micro	yes	area sampling	31.4	0.14
2022	ID0391	Building Materials	Northeastern Sichuan	Small	yes	area sampling	42.45	0.12
2022	ID0322	Machinery	Southern Sichuan	Small	no	personal sampling	88.9	0.27
2022	ID0322	Machinery	Southern Sichuan	Small	no	personal sampling	85.3	0.27
2022	ID0341	Building Materials	Chengdu Plain	Small	yes	personal sampling	11.24	0.3
2022	ID0375	Building Materials	Chengdu Plain	Small	no	personal sampling	15	2.58
2022	ID0355	Building Materials	Panxi	Small	yes	area sampling	23.49	0.2
2022	ID0381	Building Materials	Chengdu Plain	Small	yes	personal sampling	17.7	0.25
2022	ID0324	Machinery	Southern Sichuan	Small	no	personal sampling	89.4	0.53
2022	ID0369	Building Materials	Southern Sichuan	Micro	yes	area sampling	14.5	0.24
2022	ID0315	Machinery	Southern Sichuan	Small	yes	personal sampling	62	0.07
2022	ID0315	Machinery	Southern Sichuan	Small	yes	personal sampling	62	0.09
2022	ID0382	Building Materials	Southern Sichuan	Micro	yes	area sampling	17.2	0.15
2022	ID0371	Building Materials	Northeastern Sichuan	Small	yes	area sampling	16.3	0.221
2022	ID0379	Building Materials	Chengdu Plain	Small	no	area sampling	32.2	1.62
2022	ID0379	Building Materials	Chengdu Plain	Small	no	area sampling	32.2	0.71
2022	ID0316	Machinery	Chengdu Plain	Micro	yes	area sampling	19.2	0.7
2022	ID0316	Machinery	Chengdu Plain	Micro	yes	area sampling	17.6	0.7
2022	ID0316	Machinery	Chengdu Plain	Micro	yes	area sampling	22.9	0.7
2022	ID0316	Machinery	Chengdu Plain	Micro	yes	area sampling	20.3	0.7
2022	ID0096	Machinery	Chengdu Plain	Medium	yes	area sampling	11.5	0.23
2022	ID0096	Machinery	Chengdu Plain	Medium	yes	area sampling	12.2	0.21
2022	ID0096	Machinery	Chengdu Plain	Medium	yes	area sampling	14.9	0.3
2022	ID0323	Machinery	Chengdu Plain	Small	yes	area sampling	22	0.7
2022	ID0323	Machinery	Chengdu Plain	Small	yes	area sampling	22.8	0.7
2022	ID0323	Machinery	Chengdu Plain	Small	yes	area sampling	22.3	0.7
2022	ID0323	Machinery	Chengdu Plain	Small	yes	area sampling	24	0.7
2022	ID0298	Machinery	Chengdu Plain	Small	yes	personal sampling	15.7	0.58
2022	ID0298	Machinery	Chengdu Plain	Small	yes	personal sampling	15.7	0.38
2022	ID0298	Machinery	Chengdu Plain	Small	yes	personal sampling	15.7	0.62
2022	ID0298	Machinery	Chengdu Plain	Small	yes	personal sampling	15.7	0.51
2022	ID0270	Mining	Chengdu Plain	Small	yes	personal sampling	22.8	0.4
2022	ID0270	Mining	Chengdu Plain	Small	yes	personal sampling	22.8	0.19
2022	ID0270	Mining	Chengdu Plain	Small	yes	personal sampling	22.8	0.31
2022	ID0270	Mining	Chengdu Plain	Small	yes	personal sampling	22.8	0.1
2022	ID0337	Machinery	Chengdu Plain	Micro	yes	personal sampling	19.18	0.64
2022	ID0337	Machinery	Chengdu Plain	Micro	yes	personal sampling	19.18	0.64
2022	ID0337	Machinery	Chengdu Plain	Micro	yes	personal sampling	19.18	0.65
2022	ID0337	Machinery	Chengdu Plain	Micro	yes	personal sampling	19.18	0.69
2022	ID0300	Machinery	Chengdu Plain	Small	yes	area sampling	17.84	0.35
2022	ID0300	Machinery	Chengdu Plain	Small	yes	area sampling	17.84	0.44
2022	ID0300	Machinery	Chengdu Plain	Small	yes	area sampling	17.84	0.41
2022	ID0300	Machinery	Chengdu Plain	Small	yes	area sampling	17.84	0.6
2022	ID0354	Building Materials	Southern Sichuan	Micro	yes	area sampling	14.2	0.25
2022	ID0330	Machinery	Chengdu Plain	Micro	yes	area sampling	18.4	0.35
2022	ID0330	Machinery	Chengdu Plain	Micro	yes	area sampling	20.1	0.41
2022	ID0330	Machinery	Chengdu Plain	Micro	yes	area sampling	23.5	0.46
2022	ID0243	Mining	Chengdu Plain	Small	yes	personal sampling	29.7	0.28
2022	ID0243	Mining	Chengdu Plain	Small	yes	personal sampling	32.1	0.31
2022	ID0243	Mining	Chengdu Plain	Small	yes	personal sampling	35.4	0.16
2022	ID0243	Mining	Chengdu Plain	Small	yes	personal sampling	37.2	0.19
2022	ID0101	Machinery	Chengdu Plain	Micro	yes	area sampling	23.4	0.2
2022	ID0101	Machinery	Chengdu Plain	Micro	yes	area sampling	26.8	0.31
2022	ID0101	Machinery	Chengdu Plain	Micro	yes	area sampling	20.3	0.26
2022	ID0101	Machinery	Chengdu Plain	Micro	yes	area sampling	25.8	0.41
2022	ID0273	Mining	Northeastern Sichuan	Micro	yes	area sampling	12.4	0.2
2022	ID0273	Mining	Northeastern Sichuan	Micro	yes	area sampling	12.4	0.2
2022	ID0273	Mining	Northeastern Sichuan	Micro	no	area sampling	12.4	12.1
2022	ID0235	Metallurgy	Chengdu Plain	Small	yes	personal sampling	15.4	0.06
2022	ID0235	Metallurgy	Chengdu Plain	Small	yes	personal sampling	12.7	0.14
2022	ID0235	Metallurgy	Chengdu Plain	Small	yes	personal sampling	14.9	0.15
2022	ID0235	Metallurgy	Chengdu Plain	Small	yes	personal sampling	16.9	0.06
2022	ID0434	Metallurgy	Chengdu Plain	Small	yes	personal sampling	13.5	0.29
2022	ID0434	Metallurgy	Chengdu Plain	Small	yes	personal sampling	16.8	0.54
2022	ID0434	Metallurgy	Chengdu Plain	Small	yes	personal sampling	14.9	0.46
2022	ID0434	Metallurgy	Chengdu Plain	Small	yes	personal sampling	13.4	0.15
2022	ID0280	Mining	Chengdu Plain	Medium	yes	personal sampling	16.4	0.4
2022	ID0280	Mining	Chengdu Plain	Medium	yes	personal sampling	14.5	0.4
2022	ID0280	Mining	Chengdu Plain	Medium	yes	personal sampling	19.5	0.35
2022	ID0280	Mining	Chengdu Plain	Medium	yes	personal sampling	18.3	0.4
2022	ID0273	Mining	Northeastern Sichuan	Micro	no	area sampling	12.4	12.1
2022	ID0215	Metallurgy	Chengdu Plain	Medium	yes	personal sampling	11.5	0.2
2022	ID0215	Metallurgy	Chengdu Plain	Medium	yes	personal sampling	15.6	0.21
2022	ID0215	Metallurgy	Chengdu Plain	Medium	yes	personal sampling	21.4	0.35
2022	ID0215	Metallurgy	Chengdu Plain	Medium	yes	personal sampling	20.2	0.35
2022	ID0284	Mining	Chengdu Plain	Micro	yes	personal sampling	17.5	0.29
2022	ID0284	Mining	Chengdu Plain	Micro	yes	personal sampling	22.6	0.35
2022	ID0284	Mining	Chengdu Plain	Micro	yes	personal sampling	13.1	0.28
2022	ID0273	Mining	Northeastern Sichuan	Micro	no	area sampling	12.4	2.1
2022	ID0273	Mining	Northeastern Sichuan	Micro	no	area sampling	12.4	2.1
2022	ID0273	Mining	Northeastern Sichuan	Micro	yes	area sampling	12.4	0.1
2022	ID0277	Mining	Chengdu Plain	Small	yes	personal sampling	16.4	0.48
2022	ID0273	Mining	Northeastern Sichuan	Micro	yes	area sampling	12.4	0.1
2022	ID0292	Mining	Chengdu Plain	Medium	yes	personal sampling	14.4	0.34
2022	ID0292	Mining	Chengdu Plain	Medium	yes	personal sampling	15.7	0.19
2022	ID0292	Mining	Chengdu Plain	Medium	yes	personal sampling	16.2	0.5
2022	ID0329	Machinery	Chengdu Plain	Micro	yes	area sampling	16.9	0.14
2022	ID0329	Machinery	Chengdu Plain	Micro	yes	area sampling	14.3	0.16
2022	ID0329	Machinery	Chengdu Plain	Micro	yes	area sampling	19.4	0.45
2022	ID0329	Machinery	Chengdu Plain	Micro	yes	area sampling	20.4	0.17
2022	ID0352	Building Materials	Chengdu Plain	Small	yes	area sampling	15.3	0.02
2022	ID0385	Building Materials	Northeastern Sichuan	Small	yes	area sampling	24	0.35
2022	ID0343	Building Materials	Northeastern Sichuan	Micro	no	area sampling	20.7	1.84
2022	ID0385	Building Materials	Northeastern Sichuan	Micro	yes	personal sampling	26.3	0.406
2022	ID0343	Building Materials	Northeastern Sichuan	Micro	no	personal sampling	20.7	1.469
2022	ID0346	Building Materials	Chengdu Plain	Small	yes	area sampling	22.3	0.44
2022	ID0346	Building Materials	Chengdu Plain	Small	yes	area sampling	22.3	0.44
2022	ID0187	Metallurgy	Chengdu Plain	Medium	yes	area sampling	22.5	0.4
2022	ID0187	Metallurgy	Chengdu Plain	Medium	yes	personal sampling	18.4	0.39
2022	ID0187	Metallurgy	Chengdu Plain	Medium	yes	personal sampling	27.8	0.17
2022	ID0187	Metallurgy	Chengdu Plain	Medium	yes	personal sampling	20.6	0.17
2022	ID0345	Building Materials	Chengdu Plain	Small	yes	area sampling	26.6	0.06
2022	ID0345	Building Materials	Chengdu Plain	Small	yes	area sampling	26.6	0.06
2022	ID0186	Metallurgy	Chengdu Plain	Small	yes	area sampling	19.5	0.13
2022	ID0186	Metallurgy	Chengdu Plain	Small	yes	area sampling	18.7	0.13
2022	ID0186	Metallurgy	Chengdu Plain	Small	yes	personal sampling	28.5	0.15
2022	ID0186	Metallurgy	Chengdu Plain	Small	yes	personal sampling	25.8	0.06
2022	ID0230	Metallurgy	Chengdu Plain	Small	yes	area sampling	27.2	0.17
2022	ID0230	Metallurgy	Chengdu Plain	Small	yes	area sampling	25.3	0.19
2022	ID0230	Metallurgy	Chengdu Plain	Small	yes	personal sampling	26.5	0.23
2022	ID0230	Metallurgy	Chengdu Plain	Small	yes	personal sampling	22.3	0.13
2022	ID0038	Mining	Chengdu Plain	Medium	yes	personal sampling	13.8	0.57
2022	ID0038	Mining	Chengdu Plain	Medium	yes	personal sampling	12.5	0.33
2022	ID0038	Mining	Chengdu Plain	Medium	yes	personal sampling	12.2	0.62
2022	ID0038	Mining	Chengdu Plain	Medium	yes	personal sampling	11.8	0.35
2022	ID0266	Mining	Northeastern Sichuan	Small	yes	personal sampling	21.8	0.24
2022	ID0266	Mining	Northeastern Sichuan	Small	yes	personal sampling	21.8	0.24
2022	ID0266	Mining	Northeastern Sichuan	Small	yes	area sampling	21.8	0.23
2022	ID0266	Mining	Northeastern Sichuan	Small	yes	area sampling	21.8	0.23
2022	ID0338	Building Materials	Southern Sichuan	Small	yes	area sampling	41.8	0.27
2022	ID0392	Building Materials	Southern Sichuan	Small	yes	area sampling	15.9	0.63
2022	ID0392	Building Materials	Southern Sichuan	Small	yes	area sampling	15.9	0.12
2022	ID0366	Building Materials	Chengdu Plain	Micro	yes	area sampling	29	0.05
2022	ID0366	Building Materials	Chengdu Plain	Micro	yes	area sampling	29	0.05
2022	ID0256	Mining	Northeastern Sichuan	Small	yes	personal sampling	33.4	0.58
2022	ID0256	Mining	Northeastern Sichuan	Small	yes	personal sampling	33.4	0.34
2022	ID0256	Mining	Northeastern Sichuan	Small	yes	area sampling	33.4	0.28
2022	ID0256	Mining	Northeastern Sichuan	Small	yes	personal sampling	33.4	0.25
2022	ID0261	Mining	Northeastern Sichuan	Micro	yes	personal sampling	35.6	0.53
2022	ID0261	Mining	Northeastern Sichuan	Micro	yes	personal sampling	35.6	0.3
2022	ID0261	Mining	Northeastern Sichuan	Micro	yes	area sampling	35.6	0.26
2022	ID0261	Mining	Northeastern Sichuan	Micro	yes	personal sampling	35.6	0.31
2022	ID0282	Mining	Northeastern Sichuan	Small	yes	area sampling	28.5	0.27
2022	ID0282	Mining	Northeastern Sichuan	Small	yes	area sampling	26.93	0.26
2022	ID0282	Mining	Northeastern Sichuan	Small	yes	personal sampling	27.6	0.23
2022	ID0282	Mining	Northeastern Sichuan	Small	yes	personal sampling	25.61	0.21
2022	ID0242	Mining	Northeastern Sichuan	Small	yes	area sampling	28.47	0.16
2022	ID0242	Mining	Northeastern Sichuan	Small	yes	area sampling	31.63	0.2
2022	ID0242	Mining	Northeastern Sichuan	Small	yes	personal sampling	27.82	0.21
2022	ID0242	Mining	Northeastern Sichuan	Small	yes	personal sampling	25.85	0.19
2022	ID0276	Mining	Northeastern Sichuan	Small	yes	area sampling	16.4	0.19
2022	ID0276	Mining	Northeastern Sichuan	Small	yes	personal sampling	16.4	0.17
2022	ID0269	Mining	Northeastern Sichuan	Micro	yes	area sampling	26.7	0.41
2022	ID0269	Mining	Northeastern Sichuan	Micro	yes	personal sampling	26.7	0.14
2022	ID0348	Building Materials	Southern Sichuan	Small	yes	area sampling	23.7	0.22
2022	ID0348	Building Materials	Southern Sichuan	Small	yes	area sampling	23.7	0.22
2022	ID0352	Building Materials	Chengdu Plain	Small	yes	area sampling	23.1	0.66
2022	ID0373	Building Materials	Chengdu Plain	Small	yes	area sampling	15.6	0.23
2022	ID0353	Building Materials	Northeastern Sichuan	Small	yes	area sampling	10.3	0.65
2022	ID0302	Machinery	Chengdu Plain	Small	yes	personal sampling	19.3	0.38
2022	ID0302	Machinery	Chengdu Plain	Small	yes	personal sampling	18.7	0.14
2022	ID0302	Machinery	Chengdu Plain	Small	no	personal sampling	28.7	0.8
2022	ID0302	Machinery	Chengdu Plain	Small	no	personal sampling	33.3	0.78
2022	ID0401	Metallurgy	Chengdu Plain	Small	yes	personal sampling	25.5	0.44
2022	ID0401	Metallurgy	Chengdu Plain	Small	yes	personal sampling	21	0.48
2022	ID0401	Metallurgy	Chengdu Plain	Small	yes	personal sampling	18.2	0.09
2022	ID0401	Metallurgy	Chengdu Plain	Small	yes	personal sampling	28	0.4
2022	ID0335	Machinery	Chengdu Plain	Small	yes	area sampling	25.2	0.3
2022	ID0093	Machinery	Chengdu Plain	Small	no	personal sampling	20.8	0.71
2022	ID0093	Machinery	Chengdu Plain	Small	yes	personal sampling	18.3	0.43
2022	ID0321	Machinery	Chengdu Plain	Small	yes	area sampling	25.1	0.26
2022	ID0321	Machinery	Chengdu Plain	Small	yes	area sampling	23.1	0.23
2022	ID0314	Machinery	Chengdu Plain	Small	yes	personal sampling	29.2	0.24
2022	ID0314	Machinery	Chengdu Plain	Small	yes	personal sampling	36.9	0.14
2022	ID0314	Machinery	Chengdu Plain	Small	yes	personal sampling	31.8	0.37
2022	ID0203	Metallurgy	Chengdu Plain	Small	yes	personal sampling	23.2	0.33
2022	ID0203	Metallurgy	Chengdu Plain	Small	yes	personal sampling	19.1	0.31
2022	ID0203	Metallurgy	Chengdu Plain	Small	yes	personal sampling	17.5	0.21
2022	ID0203	Metallurgy	Chengdu Plain	Small	yes	personal sampling	18.4	0.26
2022	ID0362	Building Materials	Chengdu Plain	Small	yes	area sampling	14.5	0.36
2022	ID0352	Building Materials	Chengdu Plain	Small	yes	area sampling	17.2	0.51
2022	ID0373	Building Materials	Chengdu Plain	Small	yes	area sampling	17.7	0.32
2022	ID0294	Machinery	Chengdu Plain	Small	no	personal sampling	82.5	0.36
2022	ID0294	Machinery	Chengdu Plain	Small	no	personal sampling	82.5	0.32
2022	ID0294	Machinery	Chengdu Plain	Small	no	personal sampling	90.3	0.41
2022	ID0294	Machinery	Chengdu Plain	Small	no	personal sampling	82.5	0.21
2022	ID0296	Machinery	Chengdu Plain	Medium	no	personal sampling	85.9	0.36
2022	ID0296	Machinery	Chengdu Plain	Medium	yes	personal sampling	85.9	0.13
2022	ID0296	Machinery	Chengdu Plain	Medium	yes	personal sampling	85.9	0.15
2022	ID0296	Machinery	Chengdu Plain	Medium	no	personal sampling	85.9	0.17
2022	ID0317	Machinery	Chengdu Plain	Medium	no	personal sampling	82.3	0.21
2022	ID0317	Machinery	Chengdu Plain	Medium	no	personal sampling	82.3	0.34
2022	ID0317	Machinery	Chengdu Plain	Medium	no	personal sampling	82.3	0.19
2022	ID0295	Machinery	Chengdu Plain	Small	yes	personal sampling	23.2	0.31
2022	ID0310	Machinery	Chengdu Plain	Small	no	personal sampling	81.7	0.48
2022	ID0310	Machinery	Chengdu Plain	Small	no	personal sampling	81.7	0.37
2022	ID0310	Machinery	Chengdu Plain	Small	no	personal sampling	81.7	0.54
2022	ID0310	Machinery	Chengdu Plain	Small	no	personal sampling	81.7	0.24
2022	ID0417	Metallurgy	Chengdu Plain	Micro	yes	area sampling	81.3	0.38
2022	ID0417	Metallurgy	Chengdu Plain	Micro	yes	area sampling	81.3	0.1
2022	ID0367	Building Materials	Chengdu Plain	Large	yes	area sampling	46.9	0.33
2022	ID0367	Building Materials	Chengdu Plain	Large	yes	area sampling	46.9	0.33
2022	ID0211	Metallurgy	Southern Sichuan	Micro	yes	area sampling	17.9	0.12
2022	ID0211	Metallurgy	Southern Sichuan	Micro	yes	area sampling	17.9	0.22
2022	ID0211	Metallurgy	Southern Sichuan	Micro	yes	area sampling	17.9	0.27
2022	ID0211	Metallurgy	Southern Sichuan	Micro	yes	area sampling	17.9	0.32
2022	ID0356	Building Materials	Chengdu Plain	Micro	yes	area sampling	42.3	0.15
2022	ID0392	Building Materials	Southern Sichuan	Micro	yes	area sampling	32.2	0.11
2022	ID0377	Building Materials	Panxi	Micro	yes	area sampling	21.14	0.2
2022	ID0412	Metallurgy	Southern Sichuan	Micro	yes	area sampling	20.5	0.26
2022	ID0412	Metallurgy	Southern Sichuan	Micro	yes	area sampling	20.5	0.38
2022	ID0412	Metallurgy	Southern Sichuan	Micro	yes	area sampling	20.5	0.31
2022	ID0412	Metallurgy	Southern Sichuan	Micro	yes	area sampling	20.5	0.39
2022	ID0109	Machinery	Southern Sichuan	Small	no	personal sampling	15.4	2.05
2022	ID0109	Machinery	Southern Sichuan	Small	no	personal sampling	15.4	1.82
2022	ID0109	Machinery	Southern Sichuan	Small	no	personal sampling	15.4	2.29
2022	ID0109	Machinery	Southern Sichuan	Small	yes	personal sampling	15.4	0.21
2022	ID0389	Building Materials	Chengdu Plain	Micro	yes	area sampling	57.6	0.25
2022	ID0389	Building Materials	Chengdu Plain	Micro	yes	area sampling	57.6	0.25
2022	ID0333	Machinery	Southern Sichuan	Micro	yes	personal sampling	81.1	0.13
2022	ID0333	Machinery	Southern Sichuan	Micro	yes	personal sampling	81.1	0.13
2022	ID0376	Building Materials	Northeastern Sichuan	Small	yes	area sampling	17.7	0.37
2022	ID0376	Building Materials	Northeastern Sichuan	Small	yes	area sampling	17.7	0.06
2022	ID0282	Mining	Northeastern Sichuan	Small	yes	area sampling	30.5	0.36
2022	ID0378	Building Materials	Northeastern Sichuan	Small	no	area sampling	36	0.59
2022	ID0242	Mining	Northeastern Sichuan	Small	no	area sampling	28.9	0.56
2022	ID0360	Building Materials	Northeastern Sichuan	Small	no	area sampling	46.2	0.37
2022	ID0360	Building Materials	Northeastern Sichuan	Small	no	area sampling	34	0.56
2022	ID0339	Building Materials	Northeastern Sichuan	Micro	yes	area sampling	35.7	0.35
2022	ID0339	Building Materials	Northeastern Sichuan	Micro	yes	area sampling	35.7	0.11
2022	ID0344	Building Materials	Panxi	Micro	no	personal sampling	18.8	1
2022	ID0344	Building Materials	Panxi	Micro	no	personal sampling	18.8	1.4
2022	ID0403	Metallurgy	Panxi	Small	yes	area sampling	21.79	0.66
2022	ID0286	Mining	Southern Sichuan	Micro	yes	personal sampling	21.4	0.15
2022	ID0286	Mining	Southern Sichuan	Micro	yes	personal sampling	21.4	0.1
2022	ID0286	Mining	Southern Sichuan	Micro	yes	personal sampling	21.4	0.2
2022	ID0290	Mining	Southern Sichuan	Medium	yes	personal sampling	15.9	0.15
2022	ID0290	Mining	Southern Sichuan	Medium	yes	personal sampling	15.9	0.25
2022	ID0290	Mining	Southern Sichuan	Medium	yes	personal sampling	15.9	0.2
2022	ID0290	Mining	Southern Sichuan	Medium	yes	personal sampling	15.9	0.34
2022	ID0264	Mining	Southern Sichuan	Medium	yes	area sampling	12.1	0.54
2022	ID0264	Mining	Southern Sichuan	Medium	yes	personal sampling	12.1	0.1
2022	ID0264	Mining	Southern Sichuan	Medium	yes	personal sampling	12.1	0.42
2022	ID0264	Mining	Southern Sichuan	Medium	yes	personal sampling	12.1	0.5
2022	ID0112	Machinery	Southern Sichuan	Small	yes	area sampling	15	0
2022	ID0112	Machinery	Southern Sichuan	Small	yes	personal sampling	15	0.38
2022	ID0112	Machinery	Southern Sichuan	Small	no	area sampling	15	1
2022	ID0114	Machinery	Southern Sichuan	Micro	yes	area sampling	20	0.2
2022	ID0114	Machinery	Southern Sichuan	Micro	yes	personal sampling	20	0.45
2022	ID0114	Machinery	Southern Sichuan	Micro	yes	area sampling	20	0.14
2022	ID0368	Building Materials	Southern Sichuan	Small	yes	area sampling	37.1	0.2
2022	ID0364	Building Materials	Chengdu Plain	Micro	yes	area sampling	21.3	0.29
2022	ID0137	Building Materials	Chengdu Plain	Small	yes	area sampling	22.8	0.35
2022	ID0364	Building Materials	Chengdu Plain	Micro	yes	area sampling	27.4	0.53
2022	ID0364	Building Materials	Chengdu Plain	Micro	yes	area sampling	31.3	0.48
2022	ID0084	Machinery	Northeastern Sichuan	Micro	yes	area sampling	12.5	0.39
2022	ID0084	Machinery	Northeastern Sichuan	Micro	yes	area sampling	13.4	0.54
2022	ID0084	Machinery	Northeastern Sichuan	Micro	yes	area sampling	11.6	0.41
2022	ID0247	Mining	Northeastern Sichuan	Small	no	area sampling	98.3	0.12
2022	ID0243	Mining	Chengdu Plain	Small	yes	area sampling	45	0.28
2022	ID0265	Mining	Northeastern Sichuan	Micro	yes	personal sampling	41.02	0.21
2022	ID0278	Mining	Northeastern Sichuan	Small	yes	personal sampling	89.79	0.17
2022	ID0364	Building Materials	Chengdu Plain	Micro	yes	area sampling	28	0.12
2022	ID0001	Mining	Southern Sichuan	Micro	yes	area sampling	24.3	0.37
2022	ID0387	Building Materials	Chengdu Plain	Micro	yes	personal sampling	19.35	0.56
2022	ID0387	Building Materials	Chengdu Plain	Small	no	area sampling	16.5	0.86
2022	ID0357	Building Materials	Northwest Sichuan	Micro	yes	area sampling	11.5	0.273
2022	ID0305	Machinery	Northeastern Sichuan	Micro	yes	personal sampling	12.3	0.33
2022	ID0305	Machinery	Northeastern Sichuan	Micro	yes	personal sampling	12.3	0.23
2022	ID0305	Machinery	Northeastern Sichuan	Micro	yes	personal sampling	12.3	0.34
2022	ID0305	Machinery	Northeastern Sichuan	Micro	yes	area sampling	12.3	0.3
2022	ID0399	Metallurgy	Northeastern Sichuan	Small	yes	personal sampling	18.3	0.31
2022	ID0399	Metallurgy	Northeastern Sichuan	Small	yes	personal sampling	20.2	0.5
2022	ID0399	Metallurgy	Northeastern Sichuan	Small	yes	personal sampling	20.2	0.33
2022	ID0399	Metallurgy	Northeastern Sichuan	Small	yes	area sampling	11.6	0.41
2022	ID0246	Mining	Northeastern Sichuan	Small	yes	personal sampling	13.4	0.52
2022	ID0259	Mining	Northeastern Sichuan	Small	yes	personal sampling	12.7	0.62
2022	ID0365	Building Materials	Chengdu Plain	Small	yes	area sampling	28.4	0.11
2022	ID0383	Building Materials	Chengdu Plain	Small	yes	area sampling	25.2	0.32
2022	ID0223	Metallurgy	Chengdu Plain	Small	no	personal sampling	91.5	0.13
2022	ID0223	Metallurgy	Chengdu Plain	Small	no	personal sampling	91.5	0.18
2022	ID0190	Metallurgy	Chengdu Plain	Small	yes	personal sampling	20.1	0.46
2022	ID0190	Metallurgy	Chengdu Plain	Small	yes	personal sampling	25.2	0.32
2022	ID0190	Metallurgy	Chengdu Plain	Small	yes	personal sampling	27.7	0.68
2022	ID0190	Metallurgy	Chengdu Plain	Small	yes	personal sampling	32.3	0.14
2022	ID0271	Mining	Chengdu Plain	Small	yes	personal sampling	14	0.66
2022	ID0271	Mining	Chengdu Plain	Small	no	personal sampling	15.1	1.45
2022	ID0271	Mining	Chengdu Plain	Small	yes	personal sampling	13.6	0.53
2022	ID0271	Mining	Chengdu Plain	Small	no	personal sampling	14.7	1.65
2022	ID0424	Metallurgy	Chengdu Plain	Small	yes	personal sampling	11.2	0.14
2022	ID0424	Metallurgy	Chengdu Plain	Small	yes	personal sampling	11.2	0.19
2022	ID0424	Metallurgy	Chengdu Plain	Small	yes	personal sampling	11.2	0.14
2022	ID0424	Metallurgy	Chengdu Plain	Small	yes	personal sampling	11.2	0.09
2022	ID0413	Metallurgy	Chengdu Plain	Small	yes	personal sampling	10.4	0.14
2022	ID0413	Metallurgy	Chengdu Plain	Small	yes	personal sampling	10.4	0.28
2022	ID0413	Metallurgy	Chengdu Plain	Small	yes	personal sampling	10.4	0.14
2022	ID0413	Metallurgy	Chengdu Plain	Small	yes	personal sampling	10.4	0.37
2022	ID0422	Metallurgy	Chengdu Plain	Small	yes	personal sampling	10.7	0.14
2022	ID0422	Metallurgy	Chengdu Plain	Small	yes	personal sampling	10.7	0.09
2022	ID0422	Metallurgy	Chengdu Plain	Small	yes	personal sampling	10.7	0.14
2022	ID0422	Metallurgy	Chengdu Plain	Small	yes	personal sampling	10.7	0.23
2022	ID0226	Metallurgy	Chengdu Plain	Small	yes	personal sampling	28.2	0.07
2022	ID0226	Metallurgy	Chengdu Plain	Small	yes	area sampling	17	0
2022	ID0226	Metallurgy	Chengdu Plain	Small	yes	personal sampling	17	0.06
2022	ID0420	Metallurgy	Chengdu Plain	Micro	yes	area sampling	24.2	0.28
2022	ID0420	Metallurgy	Chengdu Plain	Micro	yes	area sampling	20.2	0.12
2022	ID0420	Metallurgy	Chengdu Plain	Micro	yes	personal sampling	20.2	0.54
2022	ID0420	Metallurgy	Chengdu Plain	Micro	yes	personal sampling	24.2	0.31
2022	ID0224	Metallurgy	Chengdu Plain	Small	yes	area sampling	13.3	0.22
2022	ID0224	Metallurgy	Chengdu Plain	Small	yes	area sampling	24.6	0.23
2022	ID0224	Metallurgy	Chengdu Plain	Small	yes	personal sampling	24.6	0.13
2022	ID0224	Metallurgy	Chengdu Plain	Small	yes	personal sampling	13.3	0.17
2022	ID0207	Metallurgy	Chengdu Plain	Small	yes	personal sampling	75.3	0.06
2022	ID0229	Metallurgy	Chengdu Plain	Small	yes	area sampling	24.5	0.15
2022	ID0229	Metallurgy	Chengdu Plain	Small	yes	personal sampling	24.5	0.09
2022	ID0229	Metallurgy	Chengdu Plain	Small	yes	area sampling	13.6	0.27
2022	ID0229	Metallurgy	Chengdu Plain	Small	yes	personal sampling	13.6	0.17
2022	ID0415	Metallurgy	Chengdu Plain	Small	yes	area sampling	16.8	0.16
2022	ID0415	Metallurgy	Chengdu Plain	Small	yes	personal sampling	16.8	0.2
2022	ID0415	Metallurgy	Chengdu Plain	Small	yes	personal sampling	16.8	0.18
2022	ID0283	Mining	Chengdu Plain	Small	yes	area sampling	26.1	0.34
2022	ID0283	Mining	Chengdu Plain	Small	yes	area sampling	22	0.28
2022	ID0283	Mining	Chengdu Plain	Small	yes	personal sampling	22	0.23
2022	ID0283	Mining	Chengdu Plain	Small	yes	personal sampling	26.1	0.41
2022	ID0272	Mining	Chengdu Plain	Small	yes	personal sampling	21.9	0.25
2022	ID0272	Mining	Chengdu Plain	Small	yes	personal sampling	17.9	0.23
2022	ID0272	Mining	Chengdu Plain	Small	yes	area sampling	16.4	0.38
2022	ID0272	Mining	Chengdu Plain	Small	yes	area sampling	21.9	0.33
2022	ID0427	Metallurgy	Chengdu Plain	Small	yes	area sampling	15.6	0.15
2022	ID0427	Metallurgy	Chengdu Plain	Small	yes	personal sampling	14.2	0.09
2022	ID0427	Metallurgy	Chengdu Plain	Small	yes	personal sampling	14.4	0.32
2022	ID0409	Metallurgy	Chengdu Plain	Small	yes	area sampling	48.4	0.04
2022	ID0409	Metallurgy	Chengdu Plain	Small	yes	area sampling	26	0.09
2022	ID0409	Metallurgy	Chengdu Plain	Small	yes	personal sampling	26	0.07
2022	ID0185	Metallurgy	Chengdu Plain	Small	yes	personal sampling	18.1	0.12
2022	ID0018	Mining	Chengdu Plain	Micro	yes	personal sampling	24.2	0.1
2022	ID0397	Metallurgy	Chengdu Plain	Small	yes	area sampling	23.5	0.11
2022	ID0397	Metallurgy	Chengdu Plain	Small	yes	area sampling	43.7	0.06
2022	ID0397	Metallurgy	Chengdu Plain	Small	yes	personal sampling	23.5	0.11
2022	ID0258	Mining	Chengdu Plain	Micro	yes	area sampling	29.5	0.1
2022	ID0258	Mining	Chengdu Plain	Micro	yes	personal sampling	29.5	0.09
2022	ID0252	Mining	Chengdu Plain	Micro	yes	personal sampling	13	0.09
2022	ID0252	Mining	Chengdu Plain	Micro	yes	area sampling	13	0.06
2022	ID0338	Building Materials	Southern Sichuan	Small	yes	area sampling	33.28	0.44
2022	ID0361	Building Materials	Chengdu Plain	Small	yes	area sampling	41.9	0.36
2022	ID0338	Building Materials	Southern Sichuan	Small	yes	personal sampling	29.2	0
2022	ID0061	Machinery	Chengdu Plain	Medium	no	area sampling	34.7	1.2
2022	ID0061	Machinery	Chengdu Plain	Medium	no	area sampling	34.7	1.2
2022	ID0061	Machinery	Chengdu Plain	Medium	yes	area sampling	38	0.34
2022	ID0061	Machinery	Chengdu Plain	Medium	yes	area sampling	38	0.34
2022	ID0061	Machinery	Chengdu Plain	Medium	yes	area sampling	23	0.21
2022	ID0061	Machinery	Chengdu Plain	Medium	yes	area sampling	23	0.21
2022	ID0347	Building Materials	Chengdu Plain	Small	yes	area sampling	11.3	0.45
2022	ID0347	Building Materials	Chengdu Plain	Small	yes	area sampling	11.3	0.45
2022	ID0299	Machinery	Chengdu Plain	Small	yes	area sampling	12.6	0.24
2022	ID0430	Metallurgy	Northwest Sichuan	Small	yes	personal sampling	12.4	0.11
2022	ID0430	Metallurgy	Northwest Sichuan	Small	yes	personal sampling	15.4	0.15
2022	ID0414	Metallurgy	Northwest Sichuan	Small	yes	personal sampling	38.9	0.12
2022	ID0414	Metallurgy	Northwest Sichuan	Small	yes	personal sampling	43.5	0.11
2022	ID0414	Metallurgy	Northwest Sichuan	Small	yes	personal sampling	15.3	0.05
2022	ID0414	Metallurgy	Northwest Sichuan	Small	yes	personal sampling	17.6	0.12
2022	ID0181	Metallurgy	Northwest Sichuan	Medium	yes	personal sampling	15.3	0.15
2022	ID0181	Metallurgy	Northwest Sichuan	Medium	yes	personal sampling	16.2	0.22
2022	ID0181	Metallurgy	Northwest Sichuan	Medium	yes	personal sampling	17.5	0.26
2022	ID0181	Metallurgy	Northwest Sichuan	Medium	yes	personal sampling	17.5	0.12
2022	ID0423	Metallurgy	Northwest Sichuan	Small	yes	personal sampling	19.6	0.08
2022	ID0423	Metallurgy	Northwest Sichuan	Small	yes	personal sampling	27.3	0.23
2022	ID0421	Metallurgy	Northwest Sichuan	Medium	yes	personal sampling	38.8	0.2
2022	ID0421	Metallurgy	Northwest Sichuan	Medium	yes	personal sampling	10	0.125
2022	ID0421	Metallurgy	Northwest Sichuan	Medium	yes	personal sampling	43.33	0.033
2022	ID0421	Metallurgy	Northwest Sichuan	Medium	yes	personal sampling	43.33	0.1
2022	ID0254	Mining	Northwest Sichuan	Small	no	area sampling	42.5	1.9
2022	ID0254	Mining	Northwest Sichuan	Small	yes	personal sampling	42.5	0.3
2022	ID0254	Mining	Northwest Sichuan	Small	no	personal sampling	42.5	1
2022	ID0188	Metallurgy	Northwest Sichuan	Small	yes	personal sampling	18.9	0.11
2022	ID0188	Metallurgy	Northwest Sichuan	Small	yes	personal sampling	25.8	0.19
2022	ID0188	Metallurgy	Northwest Sichuan	Small	yes	personal sampling	20.5	0.24
2022	ID0188	Metallurgy	Northwest Sichuan	Small	yes	personal sampling	19.2	0.08
2022	ID0239	Metallurgy	Northwest Sichuan	Small	yes	personal sampling	19.4	0.56
2022	ID0239	Metallurgy	Northwest Sichuan	Small	yes	personal sampling	16.3	0.25
2022	ID0239	Metallurgy	Northwest Sichuan	Small	yes	personal sampling	24.9	0.12
2022	ID0239	Metallurgy	Northwest Sichuan	Small	yes	personal sampling	26.7	0.16
2022	ID0405	Metallurgy	Northwest Sichuan	Micro	yes	personal sampling	25.8	0.2
2022	ID0405	Metallurgy	Northwest Sichuan	Micro	yes	personal sampling	17.1	0.41
2022	ID0405	Metallurgy	Northwest Sichuan	Micro	yes	personal sampling	20.1	0.14
2022	ID0405	Metallurgy	Northwest Sichuan	Micro	yes	personal sampling	16.6	0.15
2022	ID0244	Mining	Northwest Sichuan	Large	no	personal sampling	12.93	0.825
2022	ID0244	Mining	Northwest Sichuan	Large	no	personal sampling	12.93	2.538
2022	ID0244	Mining	Northwest Sichuan	Large	yes	personal sampling	12.93	0.6
2022	ID0217	Metallurgy	Northwest Sichuan	Small	no	personal sampling	58.37	0.7
2022	ID0217	Metallurgy	Northwest Sichuan	Small	yes	personal sampling	17.36	0.15
2022	ID0217	Metallurgy	Northwest Sichuan	Small	yes	personal sampling	17.36	0.113
2022	ID0217	Metallurgy	Northwest Sichuan	Small	yes	personal sampling	17.36	0.125
2022	ID0361	Building Materials	Chengdu Plain	Small	no	area sampling	51.2	2.94
2022	ID0408	Metallurgy	Northwest Sichuan	Small	yes	personal sampling	19.14	0.438
2022	ID0408	Metallurgy	Northwest Sichuan	Small	yes	personal sampling	19.14	0.6
2022	ID0408	Metallurgy	Northwest Sichuan	Small	yes	personal sampling	19.14	0.3
2022	ID0408	Metallurgy	Northwest Sichuan	Small	yes	personal sampling	19.14	0.638
2022	ID0255	Mining	Northwest Sichuan	Micro	yes	personal sampling	31.33	0.206
2022	ID0255	Mining	Northwest Sichuan	Micro	yes	personal sampling	31.33	0.3
2022	ID0255	Mining	Northwest Sichuan	Micro	yes	personal sampling	31.33	0.413
2022	ID0255	Mining	Northwest Sichuan	Micro	yes	personal sampling	31.33	0.413
2022	ID0263	Mining	Northwest Sichuan	Large	no	area sampling	26.2	0.37
2022	ID0263	Mining	Northwest Sichuan	Large	yes	personal sampling	24.5	0.32
2022	ID0263	Mining	Northwest Sichuan	Large	yes	personal sampling	24.5	0.14
2022	ID0253	Mining	Northwest Sichuan	Large	yes	area sampling	28.4	0.46
2022	ID0253	Mining	Northwest Sichuan	Large	yes	personal sampling	16.5	0.26
2022	ID0253	Mining	Northwest Sichuan	Large	yes	personal sampling	16.5	0.08
2022	ID0312	Machinery	Northwest Sichuan	Micro	yes	area sampling	10.3	0.19
2022	ID0353	Building Materials	Northeastern Sichuan	Small	yes	area sampling	49.5	0.45
2022	ID0432	Metallurgy	Panxi	Small	yes	personal sampling	14.32	0.1
2022	ID0432	Metallurgy	Panxi	Small	yes	personal sampling	14.32	0.06
2022	ID0432	Metallurgy	Panxi	Small	no	personal sampling	14.32	0.64
2022	ID0432	Metallurgy	Panxi	Small	yes	personal sampling	14.32	0.32
2022	ID0379	Building Materials	Chengdu Plain	Micro	yes	area sampling	44.1	0.25
2022	ID0379	Building Materials	Chengdu Plain	Micro	yes	area sampling	44.1	0.25
2022	ID0086	Machinery	Panxi	Micro	yes	personal sampling	20.99	0.15
2022	ID0086	Machinery	Panxi	Micro	yes	personal sampling	20.99	0.22
2022	ID0086	Machinery	Panxi	Micro	yes	personal sampling	29.28	0.13
2022	ID0086	Machinery	Panxi	Micro	yes	personal sampling	29.28	0.15
2022	ID0336	Machinery	Panxi	Small	yes	area sampling	18.7	0.52
2022	ID0336	Machinery	Panxi	Small	yes	area sampling	18.7	0.64
2022	ID0336	Machinery	Panxi	Small	yes	area sampling	18.7	0.65
2022	ID0402	Metallurgy	Panxi	Medium	yes	personal sampling	14.1	0.56
2022	ID0402	Metallurgy	Panxi	Medium	yes	personal sampling	14.1	0.52
2022	ID0402	Metallurgy	Panxi	Medium	yes	personal sampling	14.1	0.38
2022	ID0196	Metallurgy	Panxi	Small	yes	personal sampling	15.3	0.6
2022	ID0196	Metallurgy	Panxi	Small	yes	personal sampling	15.3	0.67
2022	ID0196	Metallurgy	Panxi	Small	yes	personal sampling	15.3	0.56
2022	ID0214	Metallurgy	Panxi	Micro	yes	personal sampling	13.9	0.67
2022	ID0214	Metallurgy	Panxi	Micro	yes	personal sampling	13.9	0.68
2022	ID0200	Metallurgy	Panxi	Small	yes	personal sampling	19.8	0.6
2022	ID0200	Metallurgy	Panxi	Small	yes	personal sampling	19.8	0.56
2022	ID0200	Metallurgy	Panxi	Small	yes	personal sampling	19.8	0.64
2022	ID0267	Mining	Panxi	Small	yes	personal sampling	20.8	0.54
2022	ID0267	Mining	Panxi	Small	yes	personal sampling	20.8	0.34
2022	ID0267	Mining	Panxi	Small	yes	personal sampling	20.8	0.28
2022	ID0267	Mining	Panxi	Small	yes	personal sampling	20.8	0.52
2022	ID0288	Mining	Panxi	Small	yes	personal sampling	29.1	0.64
2022	ID0288	Mining	Panxi	Small	no	personal sampling	29.1	1.032
2022	ID0288	Mining	Panxi	Small	yes	personal sampling	29.1	0.49
2022	ID0288	Mining	Panxi	Small	no	personal sampling	29.1	1.132
2022	ID0285	Mining	Panxi	Micro	yes	personal sampling	35	0.15
2022	ID0285	Mining	Panxi	Micro	yes	personal sampling	35	0.17
2022	ID0257	Mining	Panxi	Micro	yes	personal sampling	27	0.17
2022	ID0257	Mining	Panxi	Micro	yes	personal sampling	27	0.11
2022	ID0257	Mining	Panxi	Micro	yes	personal sampling	27	0.24
2022	ID0257	Mining	Panxi	Micro	yes	personal sampling	27	0.24
2022	ID0419	Metallurgy	Panxi	Micro	yes	area sampling	43.2	0.3
2022	ID0419	Metallurgy	Panxi	Micro	yes	personal sampling	43.2	0.67
2022	ID0419	Metallurgy	Panxi	Micro	yes	personal sampling	43.2	0.13
2022	ID0419	Metallurgy	Panxi	Micro	yes	area sampling	43.2	0.4
2022	ID0419	Metallurgy	Panxi	Micro	yes	area sampling	43.2	0.4
2022	ID0419	Metallurgy	Panxi	Micro	yes	personal sampling	43.2	0.23
2022	ID0433	Metallurgy	Panxi	Small	yes	personal sampling	63.05	0.1
2022	ID0433	Metallurgy	Panxi	Small	no	personal sampling	63.05	0.6
2022	ID0433	Metallurgy	Panxi	Small	no	personal sampling	63.05	0.6
2022	ID0433	Metallurgy	Panxi	Small	yes	personal sampling	63.05	0.1
2022	ID0429	Metallurgy	Panxi	Small	yes	personal sampling	21.2	0.23
2022	ID0429	Metallurgy	Panxi	Small	yes	personal sampling	21.2	0.32
2022	ID0429	Metallurgy	Panxi	Small	yes	personal sampling	21.2	0.38
2022	ID0429	Metallurgy	Panxi	Small	yes	personal sampling	21.2	0.32
2022	ID0248	Mining	Panxi	Medium	yes	personal sampling	12.4	0.32
2022	ID0248	Mining	Panxi	Medium	yes	personal sampling	12.4	0.55
2022	ID0248	Mining	Panxi	Medium	yes	personal sampling	12.4	0.6
2022	ID0248	Mining	Panxi	Medium	no	personal sampling	12.4	1.6
2022	ID0281	Mining	Panxi	Micro	yes	personal sampling	15.3	0.16
2022	ID0281	Mining	Panxi	Micro	yes	personal sampling	15.3	0.12
2022	ID0274	Mining	Panxi	Small	yes	personal sampling	17.5	0.06
2022	ID0274	Mining	Panxi	Small	yes	area sampling	17.5	0.08
2022	ID0274	Mining	Panxi	Small	yes	personal sampling	17.5	0.11
2022	ID0279	Mining	Panxi	Medium	yes	personal sampling	14.3	0.29
2022	ID0279	Mining	Panxi	Medium	no	personal sampling	14.3	0.81
2022	ID0279	Mining	Panxi	Medium	yes	personal sampling	14.3	0.69
2022	ID0279	Mining	Panxi	Medium	yes	personal sampling	14.3	0.42
2023	ID0516	Machinery	Chengdu Plain	Small	yes	personal sampling	42.1	0.55
2023	ID0516	Machinery	Chengdu Plain	Small	yes	personal sampling	43.4	0.5
2023	ID0495	Machinery	Chengdu Plain	Small	yes	personal sampling	49.2	0.2
2023	ID0587	Metallurgy	Chengdu Plain	Medium	yes	area sampling	12.7	0.21
2023	ID0587	Metallurgy	Chengdu Plain	Medium	yes	area sampling	12	0.62
2023	ID0522	Machinery	Chengdu Plain	Micro	yes	personal sampling	11.2	0.16
2023	ID0520	Machinery	Chengdu Plain	Medium	yes	area sampling	43.5	0.19
2023	ID0520	Machinery	Chengdu Plain	Medium	yes	personal sampling	14.9	0.16
2023	ID0520	Machinery	Chengdu Plain	Medium	yes	personal sampling	58.3	0.14
2023	ID0520	Machinery	Chengdu Plain	Medium	yes	area sampling	77.6	0.23
2023	ID0520	Machinery	Chengdu Plain	Medium	yes	area sampling	58.3	0.2
2023	ID0520	Machinery	Chengdu Plain	Medium	yes	area sampling	58.3	0.2
2023	ID0520	Machinery	Chengdu Plain	Medium	yes	area sampling	58.3	0.22
2023	ID0520	Machinery	Chengdu Plain	Medium	yes	area sampling	73.1	0.25
2023	ID0512	Machinery	Chengdu Plain	Medium	no	area sampling	60.3	0.32
2023	ID0512	Machinery	Chengdu Plain	Medium	no	area sampling	60.3	0.32
2023	ID0512	Machinery	Chengdu Plain	Medium	no	area sampling	56.6	0.39
2023	ID0512	Machinery	Chengdu Plain	Medium	no	area sampling	86	0.25
2023	ID0512	Machinery	Chengdu Plain	Medium	no	area sampling	86	0.25
2023	ID0517	Machinery	Chengdu Plain	Medium	yes	personal sampling	15.3	0.36
2023	ID0517	Machinery	Chengdu Plain	Medium	yes	personal sampling	15.3	0.52
2023	ID0517	Machinery	Chengdu Plain	Medium	yes	personal sampling	15.3	0.19
2023	ID0517	Machinery	Chengdu Plain	Medium	yes	personal sampling	15.3	0.19
2023	ID0500	Machinery	Chengdu Plain	Medium	yes	area sampling	92.1	0.09
2023	ID0500	Machinery	Chengdu Plain	Medium	yes	area sampling	92.1	0.09
2023	ID0500	Machinery	Chengdu Plain	Medium	yes	area sampling	63	0.09
2023	ID0500	Machinery	Chengdu Plain	Medium	yes	area sampling	63	0.09
2023	ID0500	Machinery	Chengdu Plain	Medium	yes	area sampling	88.3	0.16
2023	ID0500	Machinery	Chengdu Plain	Medium	yes	area sampling	88.3	0.16
2023	ID0331	Machinery	Chengdu Plain	Small	yes	personal sampling	23	0.28
2023	ID0320	Machinery	Chengdu Plain	Small	no	personal sampling	85.5	0.47
2023	ID0320	Machinery	Chengdu Plain	Small	no	personal sampling	90.8	0.37
2023	ID0320	Machinery	Chengdu Plain	Small	no	personal sampling	86.9	0.51
2023	ID0508	Machinery	Chengdu Plain	Micro	yes	personal sampling	62.1	0.23
2023	ID0508	Machinery	Chengdu Plain	Micro	yes	personal sampling	91.7	0.14
2023	ID0307	Machinery	Chengdu Plain	Small	yes	personal sampling	48.5	0.37
2023	ID0307	Machinery	Chengdu Plain	Small	no	personal sampling	48.5	0.83
2023	ID0496	Machinery	Chengdu Plain	Small	no	personal sampling	33.4	1.09
2023	ID0496	Machinery	Chengdu Plain	Small	yes	personal sampling	44	0.41
2023	ID0496	Machinery	Chengdu Plain	Small	yes	personal sampling	46.2	0.59
2023	ID0496	Machinery	Chengdu Plain	Small	yes	personal sampling	33.4	0.66
2023	ID0515	Machinery	Chengdu Plain	Small	yes	area sampling	46.8	0.35
2023	ID0515	Machinery	Chengdu Plain	Small	yes	area sampling	46.8	0.35
2023	ID0515	Machinery	Chengdu Plain	Small	yes	area sampling	46.8	0.37
2023	ID0515	Machinery	Chengdu Plain	Small	yes	area sampling	46.8	0.37
2023	ID0067	Machinery	Chengdu Plain	Small	yes	personal sampling	41.5	0.36
2023	ID0067	Machinery	Chengdu Plain	Small	yes	personal sampling	41.5	0.27
2023	ID0067	Machinery	Chengdu Plain	Small	yes	personal sampling	28.3	0.23
2023	ID0067	Machinery	Chengdu Plain	Small	yes	personal sampling	32.9	0.18
2023	ID0499	Machinery	Chengdu Plain	Small	yes	personal sampling	17.4	0.38
2023	ID0085	Machinery	Chengdu Plain	Small	yes	personal sampling	40.5	0.01
2023	ID0085	Machinery	Chengdu Plain	Small	yes	personal sampling	40.5	0.09
2023	ID0085	Machinery	Chengdu Plain	Small	yes	personal sampling	40.5	0.14
2023	ID0085	Machinery	Chengdu Plain	Small	yes	personal sampling	36.4	0.09
2023	ID0509	Machinery	Southern Sichuan	Small	yes	area sampling	38	0.68
2023	ID0509	Machinery	Southern Sichuan	Small	yes	area sampling	38	0.59
2023	ID0509	Machinery	Southern Sichuan	Small	yes	area sampling	38	0.62
2023	ID0563	Building Materials	Northeastern Sichuan	Micro	yes	area sampling	37.1	0.68
2023	ID0563	Building Materials	Northeastern Sichuan	Micro	yes	area sampling	37.1	0.1
2023	ID0482	Mining	Northeastern Sichuan	Micro	yes	area sampling	25	0.24
2023	ID0482	Mining	Northeastern Sichuan	Micro	yes	area sampling	25	0.36
2023	ID0528	Building Materials	Northeastern Sichuan	Micro	yes	area sampling	17.5	0.4
2023	ID0538	Building Materials	Southern Sichuan	Small	yes	area sampling	29.5	0.64
2023	ID0538	Building Materials	Southern Sichuan	Small	yes	area sampling	29.5	0.16
2023	ID0502	Machinery	Southern Sichuan	Small	yes	personal sampling	40.72	0.54
2023	ID0502	Machinery	Southern Sichuan	Small	yes	personal sampling	40.72	0.59
2023	ID0502	Machinery	Southern Sichuan	Small	yes	personal sampling	40.72	0.51
2023	ID0502	Machinery	Southern Sichuan	Small	yes	personal sampling	40.72	0.53
2023	ID0545	Building Materials	Southern Sichuan	Micro	no	personal sampling	21.2	0.76
2023	ID0545	Building Materials	Southern Sichuan	Micro	yes	personal sampling	21.2	0.58
2023	ID0545	Building Materials	Southern Sichuan	Micro	yes	personal sampling	21.2	0.66
2023	ID0545	Building Materials	Southern Sichuan	Micro	yes	personal sampling	21.2	0.56
2023	ID0503	Machinery	Southern Sichuan	Micro	yes	personal sampling	20.6	0.56
2023	ID0503	Machinery	Southern Sichuan	Micro	yes	personal sampling	20.6	0.23
2023	ID0451	Mining	Southern Sichuan	Micro	yes	personal sampling	24.8	0.33
2023	ID0451	Mining	Southern Sichuan	Micro	yes	personal sampling	24.8	0.58
2023	ID0451	Mining	Southern Sichuan	Micro	yes	personal sampling	24.8	0.2
2023	ID0451	Mining	Southern Sichuan	Micro	yes	personal sampling	24.8	0.16
2023	ID0466	Mining	Southern Sichuan	Medium	no	personal sampling	18.7	0.94
2023	ID0548	Building Materials	Northeastern Sichuan	Micro	yes	area sampling	30.3	0.3
2023	ID0548	Building Materials	Northeastern Sichuan	Micro	yes	area sampling	30.3	0.3
2023	ID0485	Mining	Southern Sichuan	Small	yes	personal sampling	11.7	0.69
2023	ID0485	Mining	Southern Sichuan	Small	yes	personal sampling	13.5	0.47
2023	ID0485	Mining	Southern Sichuan	Small	no	personal sampling	15.7	1.25
2023	ID0485	Mining	Southern Sichuan	Small	no	personal sampling	16.8	1.04
2023	ID0444	Mining	Southern Sichuan	Small	yes	personal sampling	12.1	0.24
2023	ID0444	Mining	Southern Sichuan	Small	yes	personal sampling	12.1	0.43
2023	ID0449	Mining	Southern Sichuan	Micro	yes	personal sampling	39.7	0.5
2023	ID0449	Mining	Southern Sichuan	Micro	yes	personal sampling	39.7	0.62
2023	ID0436	Mining	Panxi	Small	no	personal sampling	16.8	0.495
2023	ID0436	Mining	Panxi	Small	yes	personal sampling	16.8	0.247
2023	ID0436	Mining	Panxi	Small	yes	personal sampling	16.8	0
2023	ID0436	Mining	Panxi	Small	yes	personal sampling	16.8	0
2023	ID0447	Mining	Panxi	Small	yes	personal sampling	31.1	0
2023	ID0492	Mining	Panxi	Medium	yes	personal sampling	33	0
2023	ID0492	Mining	Panxi	Medium	yes	personal sampling	46	0
2023	ID0492	Mining	Panxi	Medium	no	personal sampling	46	0.492
2023	ID0492	Mining	Panxi	Medium	yes	personal sampling	33	0
2023	ID0454	Mining	Panxi	Medium	yes	personal sampling	11.312	0.23
2023	ID0487	Mining	Chengdu Plain	Micro	yes	area sampling	23.8	0.47
2023	ID0570	Building Materials	Southern Sichuan	Micro	yes	area sampling	36.2	0.34
2023	ID0474	Mining	Chengdu Plain	Micro	yes	area sampling	25.8	0.27
2023	ID0450	Mining	Chengdu Plain	Small	yes	area sampling	23.9	0.22
2023	ID0474	Mining	Chengdu Plain	Micro	yes	area sampling	36.5	0.28
2023	ID0450	Mining	Chengdu Plain	Small	yes	area sampling	36.6	0.31
2023	ID0567	Building Materials	Southern Sichuan	Small	yes	area sampling	40.5	0.26
2023	ID0474	Mining	Chengdu Plain	Small	yes	area sampling	24.2	0.33
2023	ID0567	Building Materials	Southern Sichuan	Small	yes	area sampling	40.5	0.54
2023	ID0568	Building Materials	Southern Sichuan	Small	yes	area sampling	21.3	0.31
2023	ID0450	Mining	Chengdu Plain	Micro	yes	area sampling	24.1	0.27
2023	ID0549	Building Materials	Southern Sichuan	Micro	yes	area sampling	30.9	0.33
2023	ID0577	Building Materials	Southern Sichuan	Micro	yes	area sampling	25	0.27
2023	ID0549	Building Materials	Southern Sichuan	Micro	no	area sampling	25.6	1.37
2023	ID0496	Machinery	Chengdu Plain	Small	yes	area sampling	18.5	0.21
2023	ID0496	Machinery	Chengdu Plain	Small	yes	area sampling	18.5	0.21
2023	ID0326	Machinery	Chengdu Plain	Small	no	area sampling	16.6	0.96
2023	ID0326	Machinery	Chengdu Plain	Small	yes	area sampling	25.7	0.44
2023	ID0326	Machinery	Chengdu Plain	Small	yes	area sampling	25.7	0.23
2023	ID0326	Machinery	Chengdu Plain	Small	yes	area sampling	25.7	0.31
2023	ID0081	Machinery	Chengdu Plain	Medium	yes	personal sampling	35.5	0.67
2023	ID0081	Machinery	Chengdu Plain	Medium	yes	personal sampling	35	0.5
2023	ID0081	Machinery	Chengdu Plain	Medium	yes	personal sampling	41.4	0.44
2023	ID0081	Machinery	Chengdu Plain	Medium	no	personal sampling	86.2	0.51
2023	ID0493	Machinery	Chengdu Plain	Small	yes	personal sampling	29.4	0.43
2023	ID0493	Machinery	Chengdu Plain	Small	yes	personal sampling	29.4	0.57
2023	ID0493	Machinery	Chengdu Plain	Small	yes	personal sampling	29.4	0.41
2023	ID0493	Machinery	Chengdu Plain	Small	yes	personal sampling	29.4	0.5
2023	ID0513	Machinery	Chengdu Plain	Small	yes	personal sampling	19.6	0.25
2023	ID0513	Machinery	Chengdu Plain	Small	yes	personal sampling	19	0.5
2023	ID0527	Building Materials	Northeastern Sichuan	Small	yes	area sampling	75.6	0.2
2023	ID0527	Building Materials	Northeastern Sichuan	Small	yes	area sampling	75.6	0.2
2023	ID0556	Building Materials	Northeastern Sichuan	Small	yes	area sampling	24.9	0.09
2023	ID0556	Building Materials	Northeastern Sichuan	Small	yes	area sampling	30.2	0.11
2023	ID0572	Building Materials	Southern Sichuan	Micro	yes	area sampling	11.4	0.44
2023	ID0566	Building Materials	Southern Sichuan	Micro	yes	area sampling	32.2	0.06
2023	ID0613	Metallurgy	Chengdu Plain	Small	yes	area sampling	38.7	0.3
2023	ID0613	Metallurgy	Chengdu Plain	Small	yes	area sampling	38.7	0.3
2023	ID0613	Metallurgy	Chengdu Plain	Small	yes	personal sampling	15.4	0
2023	ID0613	Metallurgy	Chengdu Plain	Small	yes	personal sampling	15.4	0
2023	ID0613	Metallurgy	Chengdu Plain	Small	yes	personal sampling	38.7	0
2023	ID0438	Mining	Chengdu Plain	Small	yes	personal sampling	11.1	0
2023	ID0438	Mining	Chengdu Plain	Small	yes	personal sampling	11.1	0
2023	ID0608	Metallurgy	Chengdu Plain	Small	yes	personal sampling	11.2	0
2023	ID0608	Metallurgy	Chengdu Plain	Small	yes	personal sampling	11.2	0
2023	ID0608	Metallurgy	Chengdu Plain	Small	yes	personal sampling	11.2	0
2023	ID0107	Machinery	Chengdu Plain	Small	yes	personal sampling	47.7	0.51
2023	ID0107	Machinery	Chengdu Plain	Small	no	area sampling	32.9	0.77
2023	ID0107	Machinery	Chengdu Plain	Small	yes	personal sampling	47.7	0.39
2023	ID0107	Machinery	Chengdu Plain	Small	no	area sampling	47.7	1.08
2023	ID0563	Building Materials	Northeastern Sichuan	Micro	yes	area sampling	28.5	0.15
2023	ID0450	Mining	Chengdu Plain	Small	yes	area sampling	35.1	0.6
2023	ID0116	Machinery	Chengdu Plain	Small	no	personal sampling	86.3	0.65
2023	ID0116	Machinery	Chengdu Plain	Small	no	personal sampling	80.2	1.23
2023	ID0519	Machinery	Chengdu Plain	Small	yes	personal sampling	58.7	0.05
2023	ID0519	Machinery	Chengdu Plain	Small	yes	personal sampling	58.7	0.16
2023	ID0557	Building Materials	Northeastern Sichuan	Micro	yes	area sampling	26.1	0.15
2023	ID0578	Building Materials	Southern Sichuan	Micro	yes	area sampling	16.5	0.2
2023	ID0578	Building Materials	Southern Sichuan	Micro	yes	area sampling	16.5	0.2
2023	ID0553	Building Materials	Chengdu Plain	Micro	yes	area sampling	27.8	0.2
2023	ID0504	Machinery	Chengdu Plain	Medium	no	personal sampling	56.2	14.5
2023	ID0484	Mining	Chengdu Plain	Small	no	personal sampling	46.7	1.09
2023	ID0484	Mining	Chengdu Plain	Small	no	personal sampling	46.7	1.5
2023	ID0484	Mining	Chengdu Plain	Small	no	personal sampling	46.7	0.96
2023	ID0484	Mining	Chengdu Plain	Small	yes	personal sampling	46.7	0.5
2023	ID0484	Mining	Chengdu Plain	Small	no	personal sampling	46.7	0.88
2023	ID0552	Building Materials	Northeastern Sichuan	Small	yes	area sampling	23.8	0.1
2023	ID0552	Building Materials	Northeastern Sichuan	Small	yes	area sampling	23.8	0.1
2023	ID0487	Mining	Chengdu Plain	Micro	yes	area sampling	23.4	0.42
2023	ID0450	Mining	Chengdu Plain	Micro	yes	area sampling	25.3	0.41
2023	ID0483	Mining	Chengdu Plain	Micro	yes	personal sampling	16.7	0.47
2023	ID0442	Mining	Chengdu Plain	Small	yes	personal sampling	23.9	0.3
2023	ID0532	Building Materials	Chengdu Plain	Small	yes	area sampling	48.7	0.123
2023	ID0398	Metallurgy	Chengdu Plain	Small	yes	personal sampling	38.9	0.62
2023	ID0398	Metallurgy	Chengdu Plain	Small	yes	personal sampling	37.8	0.38
2023	ID0398	Metallurgy	Chengdu Plain	Small	yes	personal sampling	39.3	0.6
2023	ID0398	Metallurgy	Chengdu Plain	Small	yes	personal sampling	34.2	0.2
2023	ID0543	Building Materials	Panxi	Small	yes	personal sampling	13.7	0
2023	ID0523	Machinery	Chengdu Plain	Small	yes	personal sampling	33.4	0.4
2023	ID0523	Machinery	Chengdu Plain	Small	yes	personal sampling	33.4	0.46
2023	ID0523	Machinery	Chengdu Plain	Small	yes	personal sampling	33.4	0.38
2023	ID0616	Metallurgy	Chengdu Plain	Large	yes	personal sampling	62	0.25
2023	ID0616	Metallurgy	Chengdu Plain	Large	no	personal sampling	62	0.35
2023	ID0616	Metallurgy	Chengdu Plain	Large	no	personal sampling	62	0.42
2023	ID0616	Metallurgy	Chengdu Plain	Large	no	personal sampling	62	0.37
2023	ID0595	Metallurgy	Chengdu Plain	Small	yes	personal sampling	52.5	0.23
2023	ID0595	Metallurgy	Chengdu Plain	Small	yes	personal sampling	52.5	0.23
2023	ID0595	Metallurgy	Chengdu Plain	Small	no	personal sampling	52.5	0.37
2023	ID0595	Metallurgy	Chengdu Plain	Small	no	personal sampling	52.5	0.32
2023	ID0586	Metallurgy	Chengdu Plain	Small	yes	personal sampling	29.6	0.26
2023	ID0586	Metallurgy	Chengdu Plain	Small	yes	personal sampling	29.6	0.41
2023	ID0586	Metallurgy	Chengdu Plain	Small	yes	personal sampling	29.6	0.39
2023	ID0586	Metallurgy	Chengdu Plain	Small	yes	personal sampling	29.6	0.35
2023	ID0586	Metallurgy	Chengdu Plain	Small	yes	personal sampling	29.6	0.26
2023	ID0579	Building Materials	Northwest Sichuan	Small	no	area sampling	61.89	1.36
2023	ID0579	Building Materials	Northwest Sichuan	Small	no	area sampling	61.89	1.36
2023	ID0514	Machinery	Northeastern Sichuan	Small	yes	personal sampling	16.8	0.12
2023	ID0514	Machinery	Northeastern Sichuan	Small	yes	area sampling	16.4	0.08
2023	ID0514	Machinery	Northeastern Sichuan	Small	yes	personal sampling	17.2	0.2
2023	ID0514	Machinery	Northeastern Sichuan	Small	yes	area sampling	15.9	0.14
2023	ID0579	Building Materials	Northwest Sichuan	Small	no	area sampling	61.89	1.36
2023	ID0579	Building Materials	Northwest Sichuan	Small	no	area sampling	61.89	1.36
2023	ID0474	Mining	Chengdu Plain	Micro	yes	area sampling	32.4	0.39
2023	ID0487	Mining	Chengdu Plain	Micro	yes	area sampling	24.8	0.42
2023	ID0569	Building Materials	Chengdu Plain	Micro	yes	area sampling	14.1	0.38
2023	ID0437	Mining	Northeastern Sichuan	Micro	yes	personal sampling	12.45	0.42
2023	ID0437	Mining	Northeastern Sichuan	Micro	yes	personal sampling	12.45	0.31
2023	ID0458	Mining	Northeastern Sichuan	Micro	yes	personal sampling	13.42	0.12
2023	ID0458	Mining	Northeastern Sichuan	Micro	yes	personal sampling	13.42	0.19
2023	ID0461	Mining	Northeastern Sichuan	Micro	yes	personal sampling	12.67	0.21
2023	ID0461	Mining	Northeastern Sichuan	Micro	yes	personal sampling	12.67	0.23
2023	ID0531	Building Materials	Northeastern Sichuan	Small	yes	personal sampling	15.68	0.21
2023	ID0531	Building Materials	Northeastern Sichuan	Small	yes	personal sampling	15.68	0.17
2023	ID0467	Mining	Northeastern Sichuan	Small	yes	personal sampling	14.97	0.17
2023	ID0467	Mining	Northeastern Sichuan	Small	yes	personal sampling	14.97	0.15
2023	ID0467	Mining	Northeastern Sichuan	Small	yes	personal sampling	14.97	0.2
2023	ID0474	Mining	Chengdu Plain	Micro	yes	area sampling	27.5	0.42
2023	ID0440	Mining	Northeastern Sichuan	Micro	yes	personal sampling	10.52	0.34
2023	ID0440	Mining	Northeastern Sichuan	Micro	yes	personal sampling	10.52	0.41
2023	ID0440	Mining	Northeastern Sichuan	Micro	yes	personal sampling	10.52	0.31
2023	ID0535	Building Materials	Northeastern Sichuan	Micro	yes	area sampling	22.1	0.91
2023	ID0535	Building Materials	Northeastern Sichuan	Micro	yes	area sampling	22.1	0.33
2023	ID0535	Building Materials	Northeastern Sichuan	Micro	yes	area sampling	22.1	0.91
2023	ID0535	Building Materials	Northeastern Sichuan	Micro	yes	area sampling	22.1	0.33
2023	ID0537	Building Materials	Chengdu Plain	Small	no	area sampling	57.5	0.67
2023	ID0501	Machinery	Chengdu Plain	Small	yes	area sampling	49.44	0
2023	ID0501	Machinery	Chengdu Plain	Small	yes	area sampling	49.44	0.58
2023	ID0501	Machinery	Chengdu Plain	Small	yes	area sampling	49.44	0.58
2023	ID0501	Machinery	Chengdu Plain	Small	no	area sampling	49.44	1.02
2023	ID0501	Machinery	Chengdu Plain	Small	no	area sampling	49.44	1.02
2023	ID0567	Building Materials	Southern Sichuan	Small	yes	area sampling	40.5	0.13
2023	ID0479	Mining	Chengdu Plain	Micro	no	personal sampling	82.15	0.21
2023	ID0479	Mining	Chengdu Plain	Micro	no	personal sampling	82.15	0.78
2023	ID0479	Mining	Chengdu Plain	Micro	yes	personal sampling	82.15	0.17
2023	ID0479	Mining	Chengdu Plain	Micro	no	personal sampling	82.15	1.05
2023	ID0468	Mining	Chengdu Plain	Micro	yes	personal sampling	80.29	0
2023	ID0468	Mining	Chengdu Plain	Micro	no	personal sampling	80.29	0.27
2023	ID0468	Mining	Chengdu Plain	Micro	no	personal sampling	80.29	1.28
2023	ID0555	Building Materials	Chengdu Plain	Small	yes	area sampling	19	0.24
2023	ID0474	Mining	Chengdu Plain	Small	yes	area sampling	27.8	0.34
2023	ID0487	Mining	Chengdu Plain	Micro	yes	area sampling	25.9	0.62
2023	ID0567	Building Materials	Southern Sichuan	Small	yes	area sampling	40.5	0.42
2023	ID0218	Metallurgy	Chengdu Plain	Small	no	personal sampling	19.77	2.68
2023	ID0218	Metallurgy	Chengdu Plain	Small	no	personal sampling	19.77	1.58
2023	ID0218	Metallurgy	Chengdu Plain	Small	no	area sampling	19.77	2.97
2023	ID0218	Metallurgy	Chengdu Plain	Small	no	personal sampling	19.77	1.99
2023	ID0218	Metallurgy	Chengdu Plain	Small	no	personal sampling	19.77	2.02
2023	ID0218	Metallurgy	Chengdu Plain	Small	no	personal sampling	19.77	2.53
2023	ID0576	Building Materials	Chengdu Plain	Micro	yes	area sampling	10.5	0.35
2023	ID0064	Machinery	Southern Sichuan	Micro	yes	area sampling	27.8	0.33
2023	ID0064	Machinery	Southern Sichuan	Micro	yes	area sampling	27.8	0.24
2023	ID0452	Mining	Northeastern Sichuan	Micro	yes	area sampling	45.6	0.19
2023	ID0465	Mining	Northeastern Sichuan	Micro	yes	area sampling	43.7	0.35
2023	ID0469	Mining	Southern Sichuan	Medium	no	personal sampling	17.6	1.06
2023	ID0324	Machinery	Southern Sichuan	Small	no	area sampling	21.83	0.94
2023	ID0324	Machinery	Southern Sichuan	Small	no	area sampling	21.83	0.94
2023	ID0324	Machinery	Southern Sichuan	Small	yes	area sampling	21.83	0.38
2023	ID0324	Machinery	Southern Sichuan	Small	yes	area sampling	21.83	0.38
2023	ID0324	Machinery	Southern Sichuan	Small	no	personal sampling	21.83	1.26
2023	ID0324	Machinery	Southern Sichuan	Small	yes	personal sampling	21.83	0.49
2023	ID0559	Building Materials	Panxi	Small	yes	area sampling	15.7	0.4
2023	ID0439	Mining	Southern Sichuan	Micro	yes	personal sampling	83.6	0.12
2023	ID0439	Mining	Southern Sichuan	Micro	yes	personal sampling	83.6	0.16
2023	ID0439	Mining	Southern Sichuan	Micro	yes	personal sampling	83.6	0.18
2023	ID0558	Building Materials	Chengdu Plain	Small	yes	area sampling	32.2	0.09
2023	ID0544	Building Materials	Chengdu Plain	Small	no	area sampling	29.6	2.69
2023	ID0077	Machinery	Chengdu Plain	Medium	yes	personal sampling	24.7	0.29
2023	ID0316	Machinery	Chengdu Plain	Small	yes	personal sampling	24.9	0
2023	ID0316	Machinery	Chengdu Plain	Small	yes	personal sampling	21.2	0
2023	ID0316	Machinery	Chengdu Plain	Small	yes	personal sampling	26.7	0
2023	ID0096	Machinery	Chengdu Plain	Small	yes	personal sampling	10.8	0
2023	ID0096	Machinery	Chengdu Plain	Small	yes	personal sampling	16.4	0
2023	ID0096	Machinery	Chengdu Plain	Small	yes	personal sampling	19.1	0
2023	ID0505	Machinery	Chengdu Plain	Micro	yes	personal sampling	21	0
2023	ID0505	Machinery	Chengdu Plain	Micro	yes	personal sampling	24.3	0.32
2023	ID0505	Machinery	Chengdu Plain	Micro	yes	personal sampling	25.1	0.29
2023	ID0074	Machinery	Chengdu Plain	Small	yes	personal sampling	26.5	0.27
2023	ID0074	Machinery	Chengdu Plain	Small	yes	personal sampling	23.7	0.21
2023	ID0074	Machinery	Chengdu Plain	Small	yes	personal sampling	20.2	0
2023	ID0068	Machinery	Chengdu Plain	Small	yes	personal sampling	23.7	0.2
2023	ID0068	Machinery	Chengdu Plain	Small	yes	personal sampling	14.5	0
2023	ID0068	Machinery	Chengdu Plain	Small	yes	personal sampling	18.5	0.24
2023	ID0068	Machinery	Chengdu Plain	Small	yes	personal sampling	22.6	0
2023	ID0532	Building Materials	Chengdu Plain	Small	no	area sampling	31.9	0.64
2023	ID0610	Metallurgy	Chengdu Plain	Micro	yes	personal sampling	14.02	0.28
2023	ID0544	Building Materials	Chengdu Plain	Small	no	personal sampling	38.1	1.85
2023	ID0232	Metallurgy	Chengdu Plain	Large	yes	personal sampling	15.89	0.53
2023	ID0232	Metallurgy	Chengdu Plain	Large	yes	personal sampling	15.89	0.52
2023	ID0232	Metallurgy	Chengdu Plain	Large	yes	personal sampling	15.89	0.53
2023	ID0232	Metallurgy	Chengdu Plain	Large	yes	personal sampling	15.89	0.45
2023	ID0474	Mining	Chengdu Plain	Micro	yes	area sampling	12.36	0.31
2023	ID0474	Mining	Chengdu Plain	Micro	yes	personal sampling	23.18	0.7
2023	ID0474	Mining	Chengdu Plain	Micro	yes	personal sampling	14.33	0.48
2023	ID0330	Machinery	Chengdu Plain	Micro	yes	area sampling	23.83	0
2023	ID0330	Machinery	Chengdu Plain	Micro	yes	area sampling	15.69	0.17
2023	ID0330	Machinery	Chengdu Plain	Micro	yes	area sampling	19.31	0.13
2023	ID0450	Mining	Chengdu Plain	Small	yes	personal sampling	14.61	0.31
2023	ID0450	Mining	Chengdu Plain	Small	yes	area sampling	15.93	0.27
2023	ID0450	Mining	Chengdu Plain	Small	yes	personal sampling	12.49	0.26
2023	ID0450	Mining	Chengdu Plain	Small	yes	area sampling	11.23	0.16
2023	ID0487	Mining	Chengdu Plain	Micro	yes	personal sampling	11.68	0.43
2023	ID0487	Mining	Chengdu Plain	Micro	yes	personal sampling	12.92	0.22
2023	ID0487	Mining	Chengdu Plain	Micro	yes	area sampling	14.93	0.66
2023	ID0487	Mining	Chengdu Plain	Micro	yes	area sampling	15.15	0.49
2023	ID0463	Mining	Chengdu Plain	Micro	yes	personal sampling	13.94	0.47
2023	ID0463	Mining	Chengdu Plain	Micro	yes	personal sampling	26.19	0.69
2023	ID0463	Mining	Chengdu Plain	Micro	yes	personal sampling	17.03	0.51
2023	ID0235	Metallurgy	Chengdu Plain	Small	yes	personal sampling	21.8	0.26
2023	ID0235	Metallurgy	Chengdu Plain	Small	yes	personal sampling	20.2	0.24
2023	ID0593	Metallurgy	Chengdu Plain	Small	yes	personal sampling	14.7	0
2023	ID0593	Metallurgy	Chengdu Plain	Small	yes	personal sampling	20.2	0
2023	ID0603	Metallurgy	Chengdu Plain	Small	yes	personal sampling	21.3	0
2023	ID0603	Metallurgy	Chengdu Plain	Small	yes	personal sampling	22.2	0.45
2023	ID0600	Metallurgy	Chengdu Plain	Small	yes	personal sampling	24.7	0.48
2023	ID0600	Metallurgy	Chengdu Plain	Small	yes	personal sampling	30	0.27
2023	ID0215	Metallurgy	Chengdu Plain	Medium	yes	personal sampling	29.8	0.34
2023	ID0215	Metallurgy	Chengdu Plain	Medium	yes	personal sampling	32.1	0.37
2023	ID0488	Mining	Chengdu Plain	Medium	no	personal sampling	28.9	0.78
2023	ID0521	Machinery	Chengdu Plain	Medium	yes	personal sampling	12.8	0.2
2023	ID0532	Building Materials	Chengdu Plain	Small	yes	area sampling	26.8	0.42
2023	ID0490	Mining	Chengdu Plain	Small	yes	personal sampling	12.6	0.31
2023	ID0490	Mining	Chengdu Plain	Small	yes	personal sampling	14.2	0.27
2023	ID0490	Mining	Chengdu Plain	Small	no	personal sampling	13.5	0.6
2023	ID0490	Mining	Chengdu Plain	Small	no	personal sampling	12.9	0.68
2023	ID0564	Building Materials	Northeastern Sichuan	Small	yes	area sampling	25.1	0.13
2023	ID0583	Building Materials	Chengdu Plain	Medium	yes	area sampling	17.2	0.1
2023	ID0583	Building Materials	Chengdu Plain	Medium	yes	area sampling	15.1	0.11
2023	ID0551	Building Materials	Southern Sichuan	Small	no	personal sampling	32	1.62
2023	ID0496	Machinery	Chengdu Plain	Small	no	area sampling	42.4	0.74
2023	ID0496	Machinery	Chengdu Plain	Small	no	area sampling	42.4	0.74
2023	ID0543	Building Materials	Panxi	Small	yes	personal sampling	13.7	0.23
2023	ID0542	Building Materials	Southern Sichuan	Micro	yes	area sampling	16.9	0.5
2023	ID0542	Building Materials	Southern Sichuan	Micro	yes	area sampling	20.1	0.29
2023	ID0539	Building Materials	Northeastern Sichuan	Micro	yes	area sampling	29	0.34
2023	ID0542	Building Materials	Southern Sichuan	Micro	yes	area sampling	26.8	0.46
2023	ID0542	Building Materials	Southern Sichuan	Micro	yes	area sampling	26.8	0.46
2023	ID0572	Building Materials	Southern Sichuan	Micro	yes	area sampling	23	0.37
2023	ID0539	Building Materials	Northeastern Sichuan	Micro	yes	area sampling	11.6	0
2023	ID0234	Metallurgy	Chengdu Plain	Small	yes	personal sampling	14.7	0.38
2023	ID0234	Metallurgy	Chengdu Plain	Small	no	personal sampling	16.4	0.64
2023	ID0234	Metallurgy	Chengdu Plain	Small	yes	personal sampling	19.2	0.36
2023	ID0234	Metallurgy	Chengdu Plain	Small	yes	personal sampling	17.5	0.22
2023	ID0477	Mining	Chengdu Plain	Small	yes	personal sampling	23.8	0.47
2023	ID0477	Mining	Chengdu Plain	Small	yes	personal sampling	18.9	0
2023	ID0477	Mining	Chengdu Plain	Small	yes	personal sampling	22.4	0.3
2023	ID0477	Mining	Chengdu Plain	Small	yes	personal sampling	15.8	0
2023	ID0187	Metallurgy	Chengdu Plain	Small	yes	personal sampling	12.4	0.21
2023	ID0187	Metallurgy	Chengdu Plain	Small	yes	personal sampling	21.2	0.38
2023	ID0187	Metallurgy	Chengdu Plain	Small	yes	personal sampling	18.2	0.4
2023	ID0187	Metallurgy	Chengdu Plain	Small	yes	personal sampling	15.4	0.35
2023	ID0230	Metallurgy	Chengdu Plain	Small	yes	personal sampling	12.8	0
2023	ID0230	Metallurgy	Chengdu Plain	Small	yes	personal sampling	23.1	0
2023	ID0230	Metallurgy	Chengdu Plain	Small	yes	personal sampling	15.2	0
2023	ID0230	Metallurgy	Chengdu Plain	Small	yes	personal sampling	17.5	0
2023	ID0221	Metallurgy	Chengdu Plain	Small	yes	personal sampling	16.4	0
2023	ID0221	Metallurgy	Chengdu Plain	Small	yes	personal sampling	18.5	0
2023	ID0221	Metallurgy	Chengdu Plain	Small	yes	personal sampling	15.1	0
2023	ID0441	Mining	Chengdu Plain	Small	yes	personal sampling	14.2	0.58
2023	ID0441	Mining	Chengdu Plain	Small	yes	personal sampling	13.2	0.52
2023	ID0441	Mining	Chengdu Plain	Small	yes	personal sampling	12.7	0.32
2023	ID0441	Mining	Chengdu Plain	Small	yes	personal sampling	11.6	0.27
2023	ID0038	Mining	Chengdu Plain	Small	no	personal sampling	14.2	1.25
2023	ID0038	Mining	Chengdu Plain	Small	no	personal sampling	13.8	0.82
2023	ID0038	Mining	Chengdu Plain	Small	yes	personal sampling	11.9	0.62
2023	ID0038	Mining	Chengdu Plain	Small	no	personal sampling	12.6	0.92
2023	ID0573	Building Materials	Chengdu Plain	Micro	yes	area sampling	29.9	0.44
2023	ID0525	Machinery	Chengdu Plain	Large	no	personal sampling	12.06	4.28
2023	ID0117	Machinery	Chengdu Plain	Small	no	personal sampling	12.17	0.73
2023	ID0117	Machinery	Chengdu Plain	Small	no	personal sampling	15.71	1.45
2023	ID0117	Machinery	Chengdu Plain	Small	yes	personal sampling	13.78	0.36
2023	ID0596	Metallurgy	Chengdu Plain	Small	yes	personal sampling	10.13	0.37
2023	ID0563	Building Materials	Northeastern Sichuan	Micro	yes	area sampling	27.6	0.3
2023	ID0563	Building Materials	Northeastern Sichuan	Micro	yes	personal sampling	22.7	0.36
2023	ID0563	Building Materials	Northeastern Sichuan	Micro	yes	personal sampling	29.7	0.32
2023	ID0563	Building Materials	Northeastern Sichuan	Micro	yes	area sampling	21.8	0.33
2023	ID0541	Building Materials	Chengdu Plain	Micro	yes	area sampling	31.5	0.13
2023	ID0446	Mining	Northeastern Sichuan	Small	yes	area sampling	26.8	0.54
2023	ID0446	Mining	Northeastern Sichuan	Small	yes	area sampling	20.8	0.66
2023	ID0446	Mining	Northeastern Sichuan	Small	yes	area sampling	23	0.59
2023	ID0446	Mining	Northeastern Sichuan	Small	yes	area sampling	23.7	0.66
2023	ID0482	Mining	Northeastern Sichuan	Small	yes	area sampling	23.7	0.66
2023	ID0482	Mining	Northeastern Sichuan	Small	yes	area sampling	23.9	0.56
2023	ID0482	Mining	Northeastern Sichuan	Small	yes	area sampling	24.3	0.57
2023	ID0482	Mining	Northeastern Sichuan	Small	yes	area sampling	24	0.57
2023	ID0574	Building Materials	Southern Sichuan	Micro	yes	area sampling	11.8	0.62
2023	ID0543	Building Materials	Panxi	Small	no	personal sampling	13.7	0.74
2023	ID0580	Building Materials	Southern Sichuan	Micro	yes	area sampling	17.3	0
2023	ID0452	Mining	Northeastern Sichuan	Micro	yes	personal sampling	33.9	0.17
2023	ID0452	Mining	Northeastern Sichuan	Micro	yes	area sampling	33.9	0.19
2023	ID0452	Mining	Northeastern Sichuan	Micro	yes	area sampling	33.9	0.17
2023	ID0452	Mining	Northeastern Sichuan	Micro	yes	personal sampling	33.9	0.26
2023	ID0465	Mining	Northeastern Sichuan	Micro	yes	personal sampling	26.8	0.35
2023	ID0465	Mining	Northeastern Sichuan	Micro	yes	area sampling	26.8	0.2
2023	ID0465	Mining	Northeastern Sichuan	Micro	yes	personal sampling	26.8	0.17
2023	ID0465	Mining	Northeastern Sichuan	Micro	yes	area sampling	26.8	0.25
2023	ID0498	Machinery	Northeastern Sichuan	Micro	yes	area sampling	22.41	0.34
2023	ID0498	Machinery	Northeastern Sichuan	Micro	yes	area sampling	19.53	0.31
2023	ID0498	Machinery	Northeastern Sichuan	Micro	yes	area sampling	25.63	0.36
2023	ID0498	Machinery	Northeastern Sichuan	Micro	yes	area sampling	22.46	0.33
2023	ID0507	Machinery	Northeastern Sichuan	Micro	yes	area sampling	26.3	0.34
2023	ID0507	Machinery	Northeastern Sichuan	Micro	yes	area sampling	27.19	0.34
2023	ID0507	Machinery	Northeastern Sichuan	Micro	yes	area sampling	31.13	0.28
2023	ID0507	Machinery	Northeastern Sichuan	Micro	yes	area sampling	28.14	0.26
2023	ID0582	Building Materials	Northeastern Sichuan	Small	yes	area sampling	26.6	0.67
2023	ID0472	Mining	Northeastern Sichuan	Micro	yes	personal sampling	25.46	0.53
2023	ID0472	Mining	Northeastern Sichuan	Micro	yes	personal sampling	31.48	0.4
2023	ID0472	Mining	Northeastern Sichuan	Micro	yes	personal sampling	35.46	0.46
2023	ID0472	Mining	Northeastern Sichuan	Micro	yes	personal sampling	29.45	0.47
2023	ID0475	Mining	Northeastern Sichuan	Micro	yes	area sampling	10.1	0.17
2023	ID0475	Mining	Northeastern Sichuan	Micro	yes	area sampling	10.1	0.17
2023	ID0475	Mining	Northeastern Sichuan	Micro	yes	personal sampling	23.2	0.41
2023	ID0475	Mining	Northeastern Sichuan	Micro	yes	personal sampling	10.1	0.12
2023	ID0532	Building Materials	Chengdu Plain	Small	yes	area sampling	31.2	0.28
2023	ID0551	Building Materials	Southern Sichuan	Medium	yes	area sampling	28.5	0.1
2023	ID0532	Building Materials	Chengdu Plain	Small	no	area sampling	27.9	0.75
2023	ID0532	Building Materials	Chengdu Plain	Small	no	area sampling	28.8	0.62
2023	ID0532	Building Materials	Chengdu Plain	Small	yes	area sampling	25.8	0.16
2023	ID0529	Building Materials	Chengdu Plain	Medium	yes	area sampling	57.2	0.139
2023	ID0529	Building Materials	Chengdu Plain	Medium	yes	area sampling	57.2	0.139
2023	ID0456	Mining	Chengdu Plain	Micro	yes	personal sampling	20.5	0.35
2023	ID0456	Mining	Chengdu Plain	Micro	yes	personal sampling	20.5	0.23
2023	ID0456	Mining	Chengdu Plain	Micro	yes	personal sampling	16.4	0.42
2023	ID0456	Mining	Chengdu Plain	Micro	yes	personal sampling	16.4	0.51
2023	ID0511	Machinery	Chengdu Plain	Small	yes	personal sampling	17.5	0.38
2023	ID0511	Machinery	Chengdu Plain	Small	yes	personal sampling	17.5	0.4
2023	ID0302	Machinery	Chengdu Plain	Small	yes	personal sampling	14.7	0.038
2023	ID0302	Machinery	Chengdu Plain	Small	yes	personal sampling	14.7	0.38
2023	ID0506	Machinery	Chengdu Plain	Micro	yes	personal sampling	35.1	0.25
2023	ID0506	Machinery	Chengdu Plain	Micro	yes	personal sampling	35.1	0.35
2023	ID0093	Machinery	Chengdu Plain	Micro	yes	personal sampling	14.7	0.38
2023	ID0611	Metallurgy	Chengdu Plain	Micro	yes	area sampling	10	0.49
2023	ID0611	Metallurgy	Chengdu Plain	Micro	yes	area sampling	10	0.43
[truncated: 1,670 more rows]
